# Supplementary material for: (4-Hy­droxy-3,5-di­methyl­phen­yl)(phen­yl)methanone
Source: Acta Crystallogr Sect E Struct Rep Online. 2013 Oct 19;69(Pt 11):o1676. doi: 10.1107/S1600536813028444 (PMC3884333; doi:10.1107/S1600536813028444)
Supplement: Supplementary file 1 [file e-69-o1676-sup1.cif]

##############################################################################
#                                                                            #
# This CIF contains the data in a paper accepted for publication in          #
# Acta Crystallographica Section E. It conforms to the requirements of       #
# Notes for Authors for Acta Crystallographica Section E, and has been       #
# peer reviewed under the auspices of the IUCr Commission on Journals.       #
#                                                                            #
# Full details of the Crystallographic Information File format               #
# are given in the paper "The Crystallographic Information File (CIF):       #
# a New Standard Archive File for Crystallography" by S. R. Hall, F. H.      #
# Allen and I. D. Brown [Acta Cryst. (1991), A47, 655-685].                  #
#                                                                            #
# The current version of the core CIF dictionary is obtainable from          #
# ftp://ftp.iucr.org/pub/cif_core.dic.                                       #
#                                                                            #
# Software is freely available for graphical display of the structure(s)     #
# in this CIF. For information consult the CIF software page                 #
# http://www.iucr.org/resources/cif/software.                                #
#                                                                            #
# This file may be used for bona fide research purposes within the           #
# scientific community so long as proper attribution is given to the journal # 
# article from which it was obtained.                                        #
#                                                                            #
##############################################################################
data_global
_audit_creation_method     'PLATON <TABLE ACC> option'
_journal_date_recd_electronic     2013-09-06
_journal_date_accepted     2013-10-16
_journal_name_full     'Acta Crystallographica, Section E'
_journal_year     2013
_journal_volume     69
_journal_issue     11
_journal_page_first     o1676
_journal_page_last     o1676
_journal_paper_category     QO
_journal_paper_doi     10.1107/S1600536813028444
_journal_coeditor_code     ZS2279
_publ_contact_author_name     'Sridhar, M. A.'
_publ_contact_author_address
;
Department of Studies in Physics Manasagangotri
University of Mysore, Mysore 570 006
India
;
_publ_contact_author_email     'mas@physics.uni-mysore.ac.in'
_publ_contact_author_fax     '+918212419363'
_publ_contact_author_phone     '+918212419333'
_publ_section_title
;
(4-Hydroxy-3,5-dimethylphenyl)(phenyl)methanone
;
loop_
    _publ_author_name
    _publ_author_address
    'Dileep, C. S.'
;
Department of Studies in Physics
Manasagangotri
University of Mysore
Mysore 570 006
India
;
    'Prashanth, T.'
;
Department of Chemistry
Yuvaraja's College
University of Mysore
Mysore 570 005
India
;
    'Jeyaseelan, S.'
;
Department of Physics
St Philomena's College
Mysore
India
;
    'Khanum, S. A.'
;
Department of Chemistry
Yuvaraja's College
University of Mysore
Mysore 570 005
India
;
    'Sridhar, M. A.'
;
Department of Studies in Physics
Manasagangotri
University of Mysore
Mysore 570 006
India
;
data_I
_database_code_depnum_ccdc_archive     'CCDC 966719'
_chemical_name_systematic
;
(4-Hydroxy-3,5-dimethylphenyl)(phenyl)methanone
;
_chemical_name_common     ?
_chemical_formula_moiety     'C15 H14 O2'
_chemical_formula_sum     'C15 H14 O2'
_chemical_formula_structural     ?
_chemical_formula_iupac     'C15 H14 O2'
_chemical_formula_weight     226.26
_chemical_melting_point     ?
_symmetry_cell_setting     monoclinic
_symmetry_space_group_name_H-M     'P 21/c'
_symmetry_space_group_name_Hall     '-P 2ybc'
loop_
    _symmetry_equiv_pos_site_id
    _symmetry_equiv_pos_as_xyz
    1 x,y,z
    2 -x,1/2+y,1/2-z
    3 -x,-y,-z
    4 x,1/2-y,1/2+z
_cell_length_a     4.7741(13)
_cell_length_b     15.198(4)
_cell_length_c     17.274(5)
_cell_angle_alpha     90
_cell_angle_beta     95.275(12)
_cell_angle_gamma     90
_cell_volume     1248.0(6)
_cell_formula_units_Z     4
_cell_measurement_reflns_used     2238
_cell_measurement_theta_min     1.79
_cell_measurement_theta_max     25.30
_cell_measurement_temperature     293
_cell_special_details
;
;
_exptl_crystal_description     'block'
_exptl_crystal_colour     'colorless'
_exptl_crystal_size_max     0.30
_exptl_crystal_size_mid     0.25
_exptl_crystal_size_min     0.20
_exptl_crystal_size_rad     ?
_exptl_crystal_density_diffrn     1.204
_exptl_crystal_density_meas     ?
_exptl_crystal_density_method     'Not Measured'
_exptl_crystal_F_000     480
_exptl_absorpt_coefficient_mu     0.079
_exptl_absorpt_correction_type     none
_exptl_absorpt_process_details     ?
_exptl_absorpt_correction_T_min     ?
_exptl_absorpt_correction_T_max     ?
_exptl_special_details
;
;
_diffrn_ambient_temperature     293
_diffrn_radiation_type     'MoK\a'
_diffrn_radiation_wavelength     0.71073
_diffrn_radiation_source     'fine focus sealed tube'
_diffrn_radiation_monochromator     'graphite'
_diffrn_measurement_device_type     'Bruker APEXII CCD area-detector'
_diffrn_measurement_method     '\w and \f scans'
_diffrn_detector_area_resol_mean     ?
_diffrn_reflns_number     2238
_diffrn_reflns_av_R_equivalents     0.0000
_diffrn_reflns_av_sigmaI/netI     0.0281
_diffrn_reflns_theta_min     1.79
_diffrn_reflns_theta_max     25.30
_diffrn_reflns_theta_full     25.30
_diffrn_measured_fraction_theta_max     0.983
_diffrn_measured_fraction_theta_full     0.983
_diffrn_reflns_limit_h_min     -5
_diffrn_reflns_limit_h_max     5
_diffrn_reflns_limit_k_min     0
_diffrn_reflns_limit_k_max     18
_diffrn_reflns_limit_l_min     0
_diffrn_reflns_limit_l_max     20
_diffrn_reflns_reduction_process
;
;
_refine_special_details
;
 Refinement on F^2^ for ALL reflections except those
 flagged by the user for potential systematic errors.
 Weighted R-factors wR and all goodnesses of fit S
 are based on F^2^, conventional R-factors R are based
 on F, with F set to zero for negative F^2^. The
 observed criterion of F^2^ > 2sigma(F^2^) is used only
 for calculating -R-factor-obs etc. and is not
 relevant to the choice of reflections for refinement.
 R-factors based on F^2^ are statistically about twice
 as large as those based on F, and R-factors based on
 ALL data will be even larger.
;
_reflns_number_total     2238
_reflns_number_gt     1777
_reflns_threshold_expression     I>2\s(I)
_refine_ls_structure_factor_coef     Fsqd
_refine_ls_matrix_type     full
_refine_ls_R_factor_all     0.0537
_refine_ls_R_factor_gt     0.0408
_refine_ls_wR_factor_gt     0.1253
_refine_ls_wR_factor_ref     0.1403
_refine_ls_goodness_of_fit_ref     1.020
_refine_ls_restrained_S_all     1.020
_refine_ls_number_reflns     2238
_refine_ls_number_parameters     157
_refine_ls_number_restraints     0
_refine_ls_number_constraints     ?
_refine_ls_hydrogen_treatment     constr
_refine_ls_weighting_scheme     calc
_refine_ls_weighting_details
         'calc w=1/[\s^2^(Fo^2^)+(0.0867P)^2^+0.1512P] where P=(Fo^2^+2Fc^2^)/3'
_atom_sites_solution_hydrogens     geom
_atom_sites_solution_primary     direct
_atom_sites_solution_secondary     difmap
_refine_ls_shift/su_max     0.011
_refine_ls_shift/su_mean     0.000
_refine_diff_density_max     0.150
_refine_diff_density_min     -0.134
_refine_ls_extinction_method     'SHELXL97 (Sheldrick, 2008)'
_refine_ls_extinction_coef     0.020(6)
_refine_ls_extinction_expression
                                  'FC^*^=KFC[1+0.001XFC^2^\L^3^/SIN(2\Q)]^-1/4^'
_refine_ls_abs_structure_details     ?
_refine_ls_abs_structure_Flack     ?
loop_
    _atom_type_symbol
    _atom_type_description
    _atom_type_scat_dispersion_real
    _atom_type_scat_dispersion_imag
    _atom_type_scat_source
    C C 0.0033 0.0016 ' International Tables Vol C Tables 4.2.6.8 and 6.1.1.4'
    H H 0.0000 0.0000 ' International Tables Vol C Tables 4.2.6.8 and 6.1.1.4'
    O O 0.0106 0.0060 ' International Tables Vol C Tables 4.2.6.8 and 6.1.1.4'
_computing_data_collection     'APEX2 (Bruker, 2009)'
_computing_cell_refinement     'SAINT (Bruker, 2009)'
_computing_data_reduction     'SAINT (Bruker, 2009)'
_computing_structure_solution     'SHELXS97 (Sheldrick, 2008)'
_computing_structure_refinement     'SHELXL97 (Sheldrick, 2008)'
_computing_molecular_graphics     'PLATON (Spek, 2009)'
_computing_publication_material     'SHELXL97 (Sheldrick, 2008)'
loop_
    _atom_site_type_symbol
    _atom_site_label
    _atom_site_fract_x
    _atom_site_fract_y
    _atom_site_fract_z
    _atom_site_U_iso_or_equiv
    _atom_site_thermal_displace_type
    _atom_site_calc_flag
    _atom_site_refinement_flags
    _atom_site_occupancy
    _atom_site_disorder_assembly
    _atom_site_disorder_group
    O O5 0.0022(3) 0.17634(8) 0.08784(6) 0.0634(4) Uani d . 1.000 . .
    O O11 -0.1206(3) 0.26574(7) -0.26812(6) 0.0637(5) Uani d . 1.000 . .
    C C1 -0.2554(3) 0.31934(9) -0.07292(8) 0.0450(5) Uani d . 1.000 . .
    C C2 -0.2212(3) 0.28659(10) 0.00211(8) 0.0454(5) Uani d . 1.000 . .
    C C3 -0.3756(4) 0.32668(13) 0.06525(9) 0.0641(6) Uani d . 1.000 . .
    C C4 -0.0447(3) 0.21413(10) 0.01672(8) 0.0454(5) Uani d . 1.000 . .
    C C6 0.0962(3) 0.17493(10) -0.04227(8) 0.0466(5) Uani d . 1.000 . .
    C C7 0.2852(4) 0.09705(12) -0.02409(11) 0.0663(7) Uani d . 1.000 . .
    C C8 0.0532(3) 0.20949(10) -0.11568(8) 0.0463(5) Uani d . 1.000 . .
    C C9 -0.1201(3) 0.28197(9) -0.13271(8) 0.0430(5) Uani d . 1.000 . .
    C C10 -0.1712(3) 0.31344(9) -0.21370(8) 0.0458(5) Uani d . 1.000 . .
    C C12 -0.2919(3) 0.40255(9) -0.22965(8) 0.0440(5) Uani d . 1.000 . .
    C C13 -0.5127(4) 0.41181(11) -0.28726(9) 0.0551(6) Uani d . 1.000 . .
    C C14 -0.6304(4) 0.49312(14) -0.30321(11) 0.0692(7) Uani d . 1.000 . .
    C C15 -0.5237(5) 0.56614(12) -0.26413(11) 0.0684(7) Uani d . 1.000 . .
    C C16 -0.3009(4) 0.55860(11) -0.20861(11) 0.0634(6) Uani d . 1.000 . .
    C C17 -0.1870(4) 0.47666(10) -0.19002(9) 0.0535(5) Uani d . 1.000 . .
    H H1 -0.37210 0.36770 -0.08360 0.0540 Uiso c R 1.000 . .
    H H3A -0.49780 0.37240 0.04370 0.0960 Uiso c R 1.000 . .
    H H3B -0.24260 0.35110 0.10450 0.0960 Uiso c R 1.000 . .
    H H3C -0.48500 0.28220 0.08800 0.0960 Uiso c R 1.000 . .
    H H5 -0.08640 0.20290 0.11900 0.0950 Uiso c R 1.000 . .
    H H7A 0.17730 0.04930 -0.00590 0.0990 Uiso c R 1.000 . .
    H H7B 0.43120 0.11290 0.01540 0.0990 Uiso c R 1.000 . .
    H H7C 0.36800 0.07920 -0.07020 0.0990 Uiso c R 1.000 . .
    H H8 0.14290 0.18370 -0.15550 0.0560 Uiso c R 1.000 . .
    H H13 -0.58120 0.36280 -0.31520 0.0660 Uiso c R 1.000 . .
    H H14 -0.78260 0.49860 -0.34060 0.0830 Uiso c R 1.000 . .
    H H15 -0.60310 0.62110 -0.27540 0.0820 Uiso c R 1.000 . .
    H H16 -0.22610 0.60850 -0.18340 0.0760 Uiso c R 1.000 . .
    H H17 -0.04030 0.47130 -0.15100 0.0640 Uiso c R 1.000 . .
loop_
    _atom_site_aniso_label
    _atom_site_aniso_U_11
    _atom_site_aniso_U_22
    _atom_site_aniso_U_33
    _atom_site_aniso_U_12
    _atom_site_aniso_U_13
    _atom_site_aniso_U_23
    O5 0.0797(8) 0.0818(8) 0.0287(6) 0.0183(6) 0.0057(5) 0.0122(5)
    O11 0.1119(10) 0.0537(7) 0.0258(6) 0.0055(6) 0.0085(6) -0.0042(5)
    C1 0.0549(9) 0.0495(8) 0.0305(8) 0.0022(6) 0.0031(6) 0.0003(6)
    C2 0.0523(9) 0.0571(9) 0.0270(8) -0.0006(7) 0.0049(6) -0.0013(6)
    C3 0.0787(12) 0.0819(12) 0.0333(9) 0.0148(9) 0.0137(8) 0.0005(8)
    C4 0.0524(9) 0.0586(9) 0.0246(7) -0.0031(7) -0.0004(6) 0.0037(6)
    C6 0.0520(9) 0.0545(8) 0.0330(8) 0.0007(6) 0.0016(6) 0.0001(6)
    C7 0.0764(12) 0.0698(11) 0.0525(11) 0.0179(9) 0.0048(9) 0.0067(8)
    C8 0.0570(9) 0.0526(8) 0.0302(8) 0.0004(7) 0.0091(7) -0.0040(6)
    C9 0.0565(9) 0.0474(8) 0.0248(7) -0.0036(6) 0.0027(6) -0.0009(6)
    C10 0.0627(10) 0.0481(8) 0.0269(8) -0.0086(7) 0.0057(6) -0.0029(6)
    C12 0.0586(9) 0.0497(8) 0.0244(7) -0.0060(6) 0.0078(6) 0.0018(6)
    C13 0.0649(10) 0.0651(10) 0.0351(9) -0.0031(8) 0.0036(8) 0.0004(7)
    C14 0.0708(12) 0.0884(14) 0.0481(10) 0.0165(10) 0.0036(9) 0.0103(9)
    C15 0.0848(13) 0.0628(11) 0.0610(12) 0.0199(9) 0.0259(10) 0.0163(9)
    C16 0.0850(13) 0.0479(9) 0.0605(11) -0.0057(8) 0.0247(10) -0.0041(8)
    C17 0.0649(10) 0.0534(9) 0.0423(9) -0.0055(7) 0.0050(7) -0.0025(7)
_geom_special_details
;
 Bond distances, angles etc. have been calculated using the
 rounded fractional coordinates. All su's are estimated
 from the variances of the (full) variance-covariance matrix.
 The cell esds are taken into account in the estimation of
 distances, angles and torsion angles
;
loop_
    _geom_bond_atom_site_label_1
    _geom_bond_atom_site_label_2
    _geom_bond_site_symmetry_1
    _geom_bond_site_symmetry_2
    _geom_bond_distance
    _geom_bond_publ_flag
    O5 C4 . . 1.3560(18) no
    O11 C10 . . 1.2286(18) no
    O5 H5 . . 0.8200 no
    C1 C2 . . 1.384(2) no
    C1 C9 . . 1.389(2) no
    C2 C4 . . 1.396(2) no
    C2 C3 . . 1.501(2) no
    C4 C6 . . 1.404(2) no
    C6 C7 . . 1.504(2) no
    C6 C8 . . 1.371(2) no
    C8 C9 . . 1.393(2) no
    C9 C10 . . 1.477(2) no
    C10 C12 . . 1.488(2) no
    C12 C17 . . 1.387(2) no
    C12 C13 . . 1.389(2) no
    C13 C14 . . 1.375(3) no
    C14 C15 . . 1.372(3) no
    C15 C16 . . 1.370(3) no
    C16 C17 . . 1.385(2) no
    C1 H1 . . 0.9300 no
    C3 H3A . . 0.9600 no
    C3 H3B . . 0.9600 no
    C3 H3C . . 0.9600 no
    C7 H7A . . 0.9600 no
    C7 H7B . . 0.9600 no
    C7 H7C . . 0.9600 no
    C8 H8 . . 0.9300 no
    C13 H13 . . 0.9300 no
    C14 H14 . . 0.9300 no
    C15 H15 . . 0.9300 no
    C16 H16 . . 0.9300 no
    C17 H17 . . 0.9300 no
loop_
    _geom_angle_atom_site_label_1
    _geom_angle_atom_site_label_2
    _geom_angle_atom_site_label_3
    _geom_angle_site_symmetry_1
    _geom_angle_site_symmetry_2
    _geom_angle_site_symmetry_3
    _geom_angle
    _geom_angle_publ_flag
    C4 O5 H5 . . . 109.00 no
    C2 C1 C9 . . . 121.76(13) no
    C1 C2 C3 . . . 120.74(14) no
    C1 C2 C4 . . . 118.07(13) no
    C3 C2 C4 . . . 121.18(13) no
    O5 C4 C6 . . . 115.31(13) no
    C2 C4 C6 . . . 121.68(13) no
    O5 C4 C2 . . . 123.01(13) no
    C4 C6 C8 . . . 117.90(14) no
    C7 C6 C8 . . . 122.06(14) no
    C4 C6 C7 . . . 120.04(13) no
    C6 C8 C9 . . . 122.28(13) no
    C1 C9 C10 . . . 121.61(13) no
    C8 C9 C10 . . . 119.95(12) no
    C1 C9 C8 . . . 118.31(13) no
    O11 C10 C9 . . . 120.44(13) no
    C9 C10 C12 . . . 119.84(12) no
    O11 C10 C12 . . . 119.71(13) no
    C10 C12 C13 . . . 118.72(13) no
    C13 C12 C17 . . . 119.15(14) no
    C10 C12 C17 . . . 122.11(13) no
    C12 C13 C14 . . . 120.27(16) no
    C13 C14 C15 . . . 120.12(18) no
    C14 C15 C16 . . . 120.39(18) no
    C15 C16 C17 . . . 120.04(16) no
    C12 C17 C16 . . . 119.96(16) no
    C2 C1 H1 . . . 119.00 no
    C9 C1 H1 . . . 119.00 no
    C2 C3 H3A . . . 109.00 no
    C2 C3 H3B . . . 109.00 no
    C2 C3 H3C . . . 109.00 no
    H3A C3 H3B . . . 109.00 no
    H3A C3 H3C . . . 110.00 no
    H3B C3 H3C . . . 109.00 no
    C6 C7 H7A . . . 110.00 no
    C6 C7 H7B . . . 109.00 no
    C6 C7 H7C . . . 110.00 no
    H7A C7 H7B . . . 109.00 no
    H7A C7 H7C . . . 109.00 no
    H7B C7 H7C . . . 109.00 no
    C6 C8 H8 . . . 119.00 no
    C9 C8 H8 . . . 119.00 no
    C12 C13 H13 . . . 120.00 no
    C14 C13 H13 . . . 120.00 no
    C13 C14 H14 . . . 120.00 no
    C15 C14 H14 . . . 120.00 no
    C14 C15 H15 . . . 120.00 no
    C16 C15 H15 . . . 120.00 no
    C15 C16 H16 . . . 120.00 no
    C17 C16 H16 . . . 120.00 no
    C12 C17 H17 . . . 120.00 no
    C16 C17 H17 . . . 120.00 no
loop_
    _geom_torsion_atom_site_label_1
    _geom_torsion_atom_site_label_2
    _geom_torsion_atom_site_label_3
    _geom_torsion_atom_site_label_4
    _geom_torsion_site_symmetry_1
    _geom_torsion_site_symmetry_2
    _geom_torsion_site_symmetry_3
    _geom_torsion_site_symmetry_4
    _geom_torsion
    _geom_torsion_publ_flag
    C9 C1 C2 C3 . . . . -178.40(15) no
    C9 C1 C2 C4 . . . . 0.1(2) no
    C2 C1 C9 C8 . . . . 0.2(2) no
    C2 C1 C9 C10 . . . . 176.00(13) no
    C1 C2 C4 O5 . . . . -179.48(14) no
    C1 C2 C4 C6 . . . . 0.2(2) no
    C3 C2 C4 O5 . . . . -1.0(2) no
    C3 C2 C4 C6 . . . . 178.64(15) no
    O5 C4 C6 C7 . . . . -0.5(2) no
    O5 C4 C6 C8 . . . . 178.98(14) no
    C2 C4 C6 C7 . . . . 179.84(15) no
    C2 C4 C6 C8 . . . . -0.7(2) no
    C4 C6 C8 C9 . . . . 1.0(2) no
    C7 C6 C8 C9 . . . . -179.55(15) no
    C6 C8 C9 C1 . . . . -0.7(2) no
    C6 C8 C9 C10 . . . . -176.64(14) no
    C1 C9 C10 O11 . . . . -158.32(15) no
    C1 C9 C10 C12 . . . . 20.0(2) no
    C8 C9 C10 O11 . . . . 17.4(2) no
    C8 C9 C10 C12 . . . . -164.22(13) no
    O11 C10 C12 C13 . . . . 45.2(2) no
    O11 C10 C12 C17 . . . . -133.42(17) no
    C9 C10 C12 C13 . . . . -133.19(15) no
    C9 C10 C12 C17 . . . . 48.2(2) no
    C10 C12 C13 C14 . . . . 179.61(15) no
    C17 C12 C13 C14 . . . . -1.8(2) no
    C10 C12 C17 C16 . . . . 178.02(15) no
    C13 C12 C17 C16 . . . . -0.6(2) no
    C12 C13 C14 C15 . . . . 2.3(3) no
    C13 C14 C15 C16 . . . . -0.5(3) no
    C14 C15 C16 C17 . . . . -1.8(3) no
    C15 C16 C17 C12 . . . . 2.4(3) no
loop_
    _geom_hbond_atom_site_label_D
    _geom_hbond_atom_site_label_H
    _geom_hbond_atom_site_label_A
    _geom_hbond_site_symmetry_A
    _geom_hbond_distance_DH
    _geom_hbond_distance_HA
    _geom_hbond_distance_DA
    _geom_hbond_angle_DHA
    _geom_hbond_publ_flag
    O5 H5 O11 4_555 0.82 2.03 2.7528(17) 147 yes
    C13 H13 O5 4_454 0.93 2.55 3.301(2) 138 yes
_iucr_refine_instructions_details
;
TITL p4 in P2(1)/c
CELL 0.71073   4.7741  15.1977  17.2735  90.000  95.275  90.000
ZERR    4.00   0.0013   0.0041   0.0047   0.000   0.012   0.000
LATT  1
SYMM -X, 0.5+Y, 0.5-Z
SFAC  C   H   O
UNIT   60   56  8
L.S. 8
BOND $H
ACTA
PLAN 2
omit 0 2 0
WGHT    0.086700    0.151200
EXTI    0.019801
FVAR       0.31184
MOLE   1
O5    3    0.002247    0.176340    0.087842    11.00000    0.07973    0.08176 =
         0.02865    0.01225    0.00568    0.01829
AFIX  83
H5    2   -0.086391    0.202873    0.118959    11.00000   -1.50000
AFIX   0
O11   3   -0.120588    0.265740   -0.268115    11.00000    0.11193    0.05369 =
         0.02579   -0.00423    0.00852    0.00547
C1    1   -0.255431    0.319340   -0.072921    11.00000    0.05494    0.04953 =
         0.03054    0.00027    0.00310    0.00225
AFIX  43
H1    2   -0.372127    0.367666   -0.083594    11.00000   -1.20000
AFIX   0
C6    1    0.096163    0.174929   -0.042273    11.00000    0.05205    0.05454 =
         0.03301    0.00009    0.00163    0.00065
C9    1   -0.120116    0.281969   -0.132714    11.00000    0.05654    0.04744 =
         0.02480   -0.00095    0.00267   -0.00356
C4    1   -0.044709    0.214128    0.016716    11.00000    0.05236    0.05856 =
         0.02462    0.00374   -0.00037   -0.00310
C10   1   -0.171188    0.313440   -0.213698    11.00000    0.06266    0.04810 =
         0.02690   -0.00285    0.00570   -0.00858
C2    1   -0.221248    0.286587    0.002107    11.00000    0.05235    0.05709 =
         0.02703   -0.00132    0.00487   -0.00062
C8    1    0.053212    0.209494   -0.115678    11.00000    0.05704    0.05260 =
         0.03023   -0.00402    0.00906    0.00044
AFIX  43
H8    2    0.142916    0.183660   -0.155501    11.00000   -1.20000
AFIX   0
C12   1   -0.291931    0.402547   -0.229649    11.00000    0.05858    0.04965 =
         0.02441    0.00182    0.00780   -0.00601
C17   1   -0.187018    0.476664   -0.190020    11.00000    0.06489    0.05344 =
         0.04231   -0.00252    0.00503   -0.00550
AFIX  43
H17   2   -0.040287    0.471314   -0.150996    11.00000   -1.20000
AFIX   0
C13   1   -0.512697    0.411813   -0.287259    11.00000    0.06490    0.06512 =
         0.03509    0.00039    0.00359   -0.00306
AFIX  43
H13   2   -0.581222    0.362816   -0.315168    11.00000   -1.20000
AFIX   0
C16   1   -0.300921    0.558603   -0.208612    11.00000    0.08497    0.04794 =
         0.06049   -0.00410    0.02475   -0.00565
AFIX  43
H16   2   -0.226129    0.608549   -0.183390    11.00000   -1.20000
AFIX   0
C3    1   -0.375569    0.326684    0.065254    11.00000    0.07873    0.08189 =
         0.03334    0.00054    0.01365    0.01481
AFIX 137
H3A   2   -0.497830    0.372373    0.043690    11.00000   -1.50000
H3B   2   -0.242557    0.351118    0.104502    11.00000   -1.50000
H3C   2   -0.485049    0.282214    0.087968    11.00000   -1.50000
AFIX   0
C15   1   -0.523700    0.566135   -0.264132    11.00000    0.08475    0.06280 =
         0.06101    0.01632    0.02587    0.01990
AFIX  43
H15   2   -0.603120    0.621060   -0.275409    11.00000   -1.20000
AFIX   0
C14   1   -0.630392    0.493119   -0.303211    11.00000    0.07076    0.08835 =
         0.04811    0.01031    0.00357    0.01654
AFIX  43
H14   2   -0.782589    0.498649   -0.340553    11.00000   -1.20000
AFIX   0
C7    1    0.285246    0.097051   -0.024095    11.00000    0.07642    0.06984 =
         0.05246    0.00672    0.00484    0.01791
AFIX 137
H7A   2    0.177257    0.049291   -0.005868    11.00000   -1.50000
H7B   2    0.431205    0.112906    0.015399    11.00000   -1.50000
H7C   2    0.367964    0.079247   -0.070212    11.00000   -1.50000
MOLE   2
HKLF 4
REM  p4 in P2(1)/c
REM R1 =  0.0408 for   1777 Fo > 4sig(Fo)  and  0.0537 for all   2238 data
REM    157 parameters refined using      0 restraints
END
WGHT      0.0567      0.2379
REM Highest difference peak  0.150,  deepest hole -0.134,  1-sigma level  0.030
Q1    1  -0.1359  0.2952 -0.1680  11.00000  0.05    0.15
Q2    1   0.0509  0.2082 -0.0138  11.00000  0.05    0.15
;
