# Supplementary material for: (4-Hy­droxy-3,5-di­methyl­phen­yl)(phen­yl)methanone
Source: Acta Crystallogr Sect E Struct Rep Online. 2013 Oct 19;69(Pt 11):o1676. doi: 10.1107/S1600536813028444 (PMC3884333; doi:10.1107/S1600536813028444)
Supplement: Supplementary file 2 [file e-69-o1676-Isup2.hkl]

# 
# h,k,l, Fc-squared, Fo-squared, sigma(Fo-squared) and status flag 
# 
data_I
_shelx_title ' p4 in P2(1)/c' 
_shelx_refln_list_code          4 
_shelx_F_calc_maximum      112.59 
_exptl_crystal_F_000       480.00 
_reflns_d_resolution_high  0.8314 
 
loop_ 
 _symmetry_equiv_pos_as_xyz 
 'x, y, z' 
 '-x, y+1/2, -z+1/2' 
 '-x, -y, -z' 
 'x, -y-1/2, z-1/2' 
 
_cell_length_a     4.7741 
_cell_length_b    15.1977 
_cell_length_c    17.2735 
_cell_angle_alpha  90.000 
_cell_angle_beta   95.275 
_cell_angle_gamma  90.000 
 
_shelx_F_squared_multiplier     1.000 
 
loop_ 
 _refln_index_h 
 _refln_index_k 
 _refln_index_l 
 _refln_F_squared_calc 
 _refln_F_squared_meas 
 _refln_F_squared_sigma 
 _refln_observed_status 
   1   0   0     1968.36     2062.28     34.74 o 
   2   0   0        1.11        3.29      0.41 o 
   3   0   0        0.09       -0.31      0.31 o 
   4   0   0       32.54       32.60      2.06 o 
   5   0   0        8.73       13.68      2.78 o 
   1   1   0     5787.52     5694.44    128.07 o 
   2   1   0      381.40      380.76      5.47 o 
   3   1   0       15.85       16.76      0.72 o 
   4   1   0       44.01       36.82      1.44 o 
   5   1   0        0.40       -0.41      1.03 o 
   1   2   0    12676.12    12648.82    821.92 o 
   2   2   0      410.04      411.51      5.99 o 
   3   2   0        2.51        0.21      0.31 o 
   4   2   0        4.57        3.50      0.72 o 
   5   2   0        0.40        0.10      1.23 o 
   1   3   0     3195.99     3129.90     47.48 o 
   2   3   0      245.47      280.14      3.82 o 
   3   3   0        0.03       -0.21      0.31 o 
   4   3   0        0.19        0.00      0.62 o 
   5   3   0        0.03       -1.03      1.03 o 
   0   4   0      749.15      768.43     23.47 o 
   1   4   0     2813.08     2810.61     49.04 o 
   2   4   0        0.95        0.21      0.21 o 
   3   4   0       74.56       71.10      1.75 o 
   4   4   0       54.14       55.75      2.26 o 
   5   4   0       16.50       15.32      1.85 o 
   1   5   0        0.01       -0.21      0.21 o 
   2   5   0     1016.00      980.52     17.44 o 
   3   5   0      150.42      150.20      2.88 o 
   4   5   0        6.29        5.96      0.93 o 
   5   5   0        0.00        0.93      1.13 o 
   0   6   0       21.78       21.50      0.72 o 
   1   6   0      724.31      737.63     13.79 o 
   2   6   0        0.28       -0.31      0.31 o 
   3   6   0       51.49       46.70      1.44 o 
   4   6   0       30.77       34.46      1.85 o 
   5   6   0       49.86       60.48      4.42 o 
   1   7   0       75.05       63.60      1.44 o 
   2   7   0       96.30       75.75      1.65 o 
   3   7   0       78.04       71.40      1.75 o 
   4   7   0       85.22       81.89      2.98 o 
   5   7   0        0.15        0.93      1.23 o 
   0   8   0     1565.23     1679.24     49.06 o 
   1   8   0       98.95      113.01      2.37 o 
   2   8   0       33.31       33.12      1.03 o 
   3   8   0        0.14       -0.41      0.41 o 
   4   8   0       31.91       30.34      1.95 o 
   5   8   0        0.73        0.31      1.23 o 
   1   9   0        0.73        4.52      0.41 o 
   2   9   0       63.77       63.89      1.54 o 
   3   9   0       36.81       33.02      1.65 o 
   4   9   0        1.11        0.82      0.72 o 
   0  10   0      770.87      871.37     25.76 o 
   1  10   0       21.27       26.33      1.13 o 
   2  10   0        7.98        8.43      0.51 o 
   3  10   0        2.22        2.98      0.72 o 
   4  10   0        9.64        9.05      1.03 o 
   1  11   0       85.52       91.99      2.16 o 
   2  11   0       41.63       40.12      1.23 o 
   3  11   0       16.57       19.85      1.44 o 
   4  11   0        5.04        4.52      0.82 o 
   0  12   0       40.98       32.92      1.75 o 
   1  12   0      100.11      107.43      2.47 o 
   2  12   0        0.01       -0.10      0.31 o 
   3  12   0        0.43        0.62      0.62 o 
   4  12   0        0.34        0.00      0.62 o 
   1  13   0       25.26       28.08      1.23 o 
   2  13   0       14.71       12.55      0.93 o 
   3  13   0       30.09       26.64      2.57 o 
   0  14   0        2.38        3.29      0.62 o 
   1  14   0        1.20        0.72      0.41 o 
   2  14   0       43.75       38.26      1.85 o 
   3  14   0        0.56        1.13      1.03 o 
   1  15   0        4.43        4.63      0.62 o 
   2  15   0       20.03       16.56      1.23 o 
   3  15   0        1.13        2.06      1.95 o 
   0  16   0        8.96        9.15      1.03 o 
   1  16   0       16.34       15.22      1.13 o 
   2  16   0        0.19        0.00      0.62 o 
   1  17   0        0.41       -0.10      0.72 o 
   2  17   0        0.02        2.16      2.26 o 
   0  18   0       18.26       13.47      1.85 o 
  -5   1   1        2.75        4.01      1.23 o 
  -4   1   1        9.93        6.58      0.72 o 
  -3   1   1      404.62      407.73      6.91 o 
  -2   1   1       29.95       27.98      0.82 o 
  -1   1   1      986.74      948.98     11.77 o 
   0   1   1      542.75      465.93      6.78 o 
   1   1   1     3222.86     3077.56     39.07 o 
   2   1   1     1664.61     1707.40     23.90 o 
   3   1   1       48.31       61.72      1.44 o 
   4   1   1       19.89       23.04      1.13 o 
   5   1   1        3.14        1.85      1.13 o 
  -5   2   1        1.57        2.37      1.23 o 
  -4   2   1        1.85        2.67      0.62 o 
  -3   2   1       13.14       11.00      0.62 o 
  -2   2   1        7.37       11.42      0.41 o 
  -1   2   1     2342.08     2300.69     31.73 o 
   0   2   1     1326.35     1261.87     20.64 o 
   1   2   1     7063.56     6976.73    139.15 o 
   2   2   1       17.38       14.50      0.51 o 
   3   2   1       28.41       34.97      1.03 o 
   4   2   1       22.81       21.39      1.03 o 
   5   2   1        0.90        2.16      1.23 o 
  -5   3   1        4.50        4.52      1.54 o 
  -4   3   1        0.18       -0.51      0.51 o 
  -3   3   1        1.65        0.21      0.31 o 
  -2   3   1      669.28      693.08      9.84 o 
  -1   3   1     1031.61     1002.58     14.97 o 
   0   3   1       68.00       62.94      1.13 o 
   1   3   1     7786.16     7026.74    154.50 o 
   2   3   1     2464.84     2651.62     35.88 o 
   3   3   1      260.06      286.14      4.95 o 
   4   3   1       12.53       15.63      1.03 o 
   5   3   1        2.93        1.34      1.34 o 
  -5   4   1        0.09        0.10      1.13 o 
  -4   4   1        0.92        0.31      0.62 o 
  -3   4   1       37.02       40.01      1.23 o 
  -2   4   1      148.52      177.86      3.50 o 
  -1   4   1      450.69      442.55      7.66 o 
   0   4   1     1217.32     1160.86     21.03 o 
   1   4   1     2400.68     2358.25     40.00 o 
   2   4   1       28.31       35.59      0.82 o 
   3   4   1        0.24        0.51      0.31 o 
   4   4   1        0.01       -0.62      0.62 o 
   5   4   1        2.15        2.16      1.13 o 
  -5   5   1        1.28        0.62      0.93 o 
  -4   5   1       13.16       12.34      1.13 o 
  -3   5   1       13.24       16.76      0.72 o 
  -2   5   1        2.62        1.44      0.31 o 
  -1   5   1      808.72      780.70     14.65 o 
   0   5   1       89.57       89.59      1.75 o 
   1   5   1     2491.43     2450.86     43.26 o 
   2   5   1     5328.52     5569.97     88.02 o 
   3   5   1      390.92      397.95      6.29 o 
   4   5   1       49.84       51.74      2.37 o 
   5   5   1        0.04        0.41      1.23 o 
  -5   6   1        2.88        3.29      1.34 o 
  -4   6   1        3.40        2.47      0.82 o 
  -3   6   1       73.69       70.48      1.54 o 
  -2   6   1      451.20      460.36      8.47 o 
  -1   6   1       77.79       62.27      1.54 o 
   0   6   1      190.29      216.26      4.74 o 
   1   6   1     2215.93     2372.54     39.51 o 
   2   6   1       57.30       73.56      1.65 o 
   3   6   1       92.67      101.36      2.16 o 
   4   6   1       73.81       85.39      2.98 o 
   5   6   1        5.88        5.04      1.65 o 
  -5   7   1        2.23        1.75      1.23 o 
  -4   7   1       16.10       16.87      1.34 o 
  -3   7   1        2.50        2.06      0.51 o 
  -2   7   1       71.14       80.05      1.75 o 
  -1   7   1      454.73      465.37      9.19 o 
   0   7   1       27.96       23.14      0.62 o 
   1   7   1     1209.41     1263.93     21.12 o 
   2   7   1      281.22      298.49      5.46 o 
   3   7   1      126.27      121.55      2.47 o 
   4   7   1       70.80       78.60      3.39 o 
   5   7   1        4.44        3.70      1.44 o 
  -5   8   1       28.63       24.07      2.67 o 
  -4   8   1        1.63        1.34      0.82 o 
  -3   8   1        7.11        6.27      0.82 o 
  -2   8   1        0.38        0.31      0.21 o 
  -1   8   1       95.76      121.04      2.57 o 
   0   8   1      175.31      193.65      3.91 o 
   1   8   1        4.02        4.01      0.31 o 
   2   8   1        0.62        1.44      0.62 o 
   3   8   1       61.22       53.08      1.85 o 
   4   8   1        8.23        6.17      1.03 o 
   5   8   1       13.23        9.15      1.65 o 
  -4   9   1        0.10       -0.41      0.62 o 
  -3   9   1        6.69        4.94      0.82 o 
  -2   9   1      147.59      133.82      2.68 o 
  -1   9   1      199.49      209.81      4.22 o 
   0   9   1        8.80        8.64      0.41 o 
   1   9   1       48.47       51.03      1.23 o 
   2   9   1       42.75       48.65      1.34 o 
   3   9   1      165.15      161.09      4.01 o 
   4   9   1        4.50        2.26      0.82 o 
  -4  10   1        4.25        3.09      0.72 o 
  -3  10   1        1.01        1.34      0.62 o 
  -2  10   1        8.91        9.67      0.51 o 
  -1  10   1       27.47       30.14      1.13 o 
   0  10   1      192.51      188.16      4.33 o 
   1  10   1        6.15        4.42      0.41 o 
   2  10   1        1.54        1.44      0.41 o 
   3  10   1       31.21       29.00      1.65 o 
   4  10   1       54.82       50.40      2.37 o 
  -4  11   1        0.37        0.10      0.41 o 
  -3  11   1       32.61       34.35      1.85 o 
  -2  11   1       15.02       16.45      0.93 o 
  -1  11   1       22.55       23.76      1.03 o 
   0  11   1       65.60       59.57      1.75 o 
   1  11   1       21.79       20.67      0.82 o 
   2  11   1        0.15       -0.21      0.41 o 
   3  11   1       63.23       52.57      2.67 o 
   4  11   1        3.72        2.26      0.82 o 
  -4  12   1        4.35        4.32      1.03 o 
  -3  12   1        0.20       -0.10      0.51 o 
  -2  12   1       30.51       23.14      1.23 o 
  -1  12   1      281.45      281.65      5.77 o 
   0  12   1      225.27      223.27      5.15 o 
   1  12   1        5.70        7.92      0.62 o 
   2  12   1       39.97       40.11      1.54 o 
   3  12   1        0.09        0.21      1.03 o 
   4  12   1       37.50       37.13      2.06 o 
  -3  13   1        9.72        7.82      0.93 o 
  -2  13   1       14.81       13.58      1.34 o 
  -1  13   1        0.40        0.72      0.41 o 
   0  13   1        2.79        2.47      0.41 o 
   1  13   1       16.23       15.32      0.93 o 
   2  13   1        0.48       -0.21      0.41 o 
   3  13   1        1.44        1.75      1.23 o 
  -3  14   1        1.00        1.34      1.23 o 
  -2  14   1        1.23        1.54      0.41 o 
  -1  14   1       15.83       15.43      0.93 o 
   0  14   1      209.63      216.52      4.63 o 
   1  14   1        4.80        4.83      0.62 o 
   2  14   1        2.68        3.70      0.72 o 
   3  14   1        0.87        1.44      1.03 o 
  -3  15   1        0.46        1.95      1.85 o 
  -2  15   1        5.69        4.52      0.72 o 
  -1  15   1       13.14       14.09      0.93 o 
   0  15   1        1.89        1.13      0.51 o 
   1  15   1       29.22       27.87      1.34 o 
   2  15   1        0.48       -0.10      0.62 o 
   3  15   1        0.02       -0.93      1.13 o 
  -2  16   1        3.83        6.48      0.82 o 
  -1  16   1        5.39        4.73      0.72 o 
   0  16   1        3.08        3.19      0.62 o 
   1  16   1       17.20       14.19      1.13 o 
   2  16   1        0.31        1.13      0.93 o 
  -1  17   1        0.06        1.23      0.82 o 
   0  17   1        0.69        0.41      0.62 o 
   1  17   1        8.16        7.10      1.03 o 
   2  17   1        3.10        6.07      2.88 o 
   0  18   1        1.88        1.23      0.82 o 
  -5   0   2        0.43        2.06      1.65 o 
  -4   0   2        4.25        2.26      0.72 o 
  -3   0   2       70.18       72.13      2.16 o 
  -2   0   2        1.50        1.65      0.31 o 
   0   0   2     1145.66     1136.49     21.02 o 
   1   0   2      135.88      122.71      2.27 o 
   2   0   2       58.16       49.19      1.44 o 
   3   0   2      983.62     1029.75     22.18 o 
   4   0   2      135.60      152.52      5.15 o 
   5   0   2       24.13       35.17      4.32 o 
  -5   1   2       72.42       97.73      4.83 o 
  -4   1   2        8.54        7.92      0.72 o 
  -3   1   2        1.96        2.37      0.41 o 
  -2   1   2       29.75       31.99      0.82 o 
  -1   1   2     1555.19     1523.74     20.16 o 
   0   1   2      453.18      426.52      5.54 o 
   1   1   2       92.57       87.98      1.24 o 
   2   1   2     1775.08     1759.05     26.74 o 
   3   1   2      317.13      368.95      6.29 o 
   4   1   2       21.49       20.57      1.13 o 
   5   1   2        0.33        0.82      1.13 o 
  -5   2   2        0.03       -0.72      1.13 o 
  -4   2   2       27.63       23.76      1.23 o 
  -3   2   2        1.47        0.62      0.31 o 
  -2   2   2       84.72      103.14      1.75 o 
  -1   2   2     1979.28     1872.96     27.40 o 
   1   2   2        1.30        0.82      0.21 o 
   2   2   2        0.48        0.10      0.21 o 
   3   2   2      294.53      304.87      5.26 o 
   4   2   2       96.18      104.23      2.68 o 
   5   2   2        4.85        3.09      1.44 o 
  -5   3   2       48.55       62.44      4.63 o 
  -4   3   2        8.10        7.40      0.93 o 
  -3   3   2       60.33       69.75      1.75 o 
  -2   3   2      306.06      299.72      4.95 o 
  -1   3   2      158.95      146.72      2.27 o 
   0   3   2      320.69      320.70      4.97 o 
   1   3   2      655.48      632.19      8.21 o 
   2   3   2      120.85      133.44      2.16 o 
   3   3   2      202.89      225.76      3.91 o 
   4   3   2        0.02        0.31      0.41 o 
   5   3   2        3.40        1.34      1.34 o 
  -5   4   2       13.80       14.60      2.16 o 
  -4   4   2       49.03       52.05      2.16 o 
  -3   4   2        0.58        0.51      0.31 o 
  -2   4   2       54.96       44.55      1.13 o 
  -1   4   2       26.29       20.78      0.62 o 
   0   4   2      818.96      804.00     12.20 o 
   1   4   2      720.58      703.54     10.49 o 
   2   4   2       21.40       21.60      0.72 o 
   3   4   2        3.09        2.26      0.31 o 
   4   4   2       94.50       99.70      2.57 o 
   5   4   2        5.32        5.66      1.34 o 
  -5   5   2        2.27        3.19      1.03 o 
  -4   5   2       21.82       19.95      1.44 o 
  -3   5   2       26.68       25.92      0.93 o 
  -2   5   2      227.52      215.80      4.02 o 
  -1   5   2      324.18      327.82      7.02 o 
   0   5   2      174.86      172.47      2.68 o 
   1   5   2       28.16       24.48      0.62 o 
   2   5   2       83.58       66.38      1.34 o 
   3   5   2        0.00        0.51      0.31 o 
   4   5   2        9.04        9.56      1.03 o 
   5   5   2        6.27        3.70      1.75 o 
  -5   6   2       26.48       28.69      2.88 o 
  -4   6   2        0.02       -0.62      0.62 o 
  -3   6   2       47.65       44.95      1.34 o 
  -2   6   2      288.64      294.44      5.77 o 
  -1   6   2       23.16       21.09      0.93 o 
   0   6   2     1822.15     1821.76     30.69 o 
   1   6   2       89.27       82.96      1.54 o 
   2   6   2      199.57      194.58      3.50 o 
   3   6   2       44.04       42.28      1.23 o 
   4   6   2       28.31       30.96      1.85 o 
   5   6   2       37.42       30.86      3.50 o 
  -5   7   2        3.24        1.34      1.23 o 
  -4   7   2       46.66       50.92      2.37 o 
  -3   7   2       35.86       33.94      1.23 o 
  -2   7   2       79.73       77.38      1.85 o 
  -1   7   2      239.09      211.10      4.43 o 
   0   7   2       15.56       19.64      0.62 o 
   1   7   2      423.29      497.17      8.47 o 
   2   7   2      571.18      605.76     10.43 o 
   3   7   2      428.49      438.37      7.84 o 
   4   7   2       47.45       47.11      2.67 o 
   5   7   2        0.07        1.13      1.44 o 
  -5   8   2        4.29        4.63      1.44 o 
  -4   8   2        6.34        5.86      1.03 o 
  -3   8   2        6.78        4.11      0.62 o 
  -2   8   2        1.01        0.72      0.21 o 
  -1   8   2      415.75      412.33      8.26 o 
   0   8   2      272.77      290.53      6.08 o 
   1   8   2      285.19      294.32      5.15 o 
   2   8   2        8.29        9.46      0.62 o 
   3   8   2      145.46      148.32      2.98 o 
   4   8   2        0.72        0.21      0.82 o 
   5   8   2        0.24       -1.75      1.75 o 
  -4   9   2        5.50        4.32      0.72 o 
  -3   9   2        0.13       -0.21      0.51 o 
  -2   9   2      108.47      114.64      2.78 o 
  -1   9   2        6.02        7.40      0.62 o 
   0   9   2       38.92       36.11      0.93 o 
   1   9   2       15.89       18.51      0.82 o 
   2   9   2        4.71        4.11      0.51 o 
   3   9   2        1.75        2.06      0.72 o 
   4   9   2       15.83       17.79      1.44 o 
  -4  10   2        0.25       -0.41      0.41 o 
  -3  10   2        1.27        0.51      0.51 o 
  -2  10   2        0.02        0.31      0.31 o 
  -1  10   2      118.28      118.98      3.09 o 
   0  10   2       67.31       71.09      1.54 o 
   1  10   2        3.80        2.37      0.41 o 
   2  10   2        4.39        3.50      0.51 o 
   3  10   2        6.40        6.48      0.82 o 
   4  10   2       16.52       11.72      1.23 o 
  -4  11   2        0.01        0.31      0.82 o 
  -3  11   2        8.95        7.40      0.93 o 
  -2  11   2       26.56       26.23      1.13 o 
  -1  11   2      114.62      111.76      2.88 o 
   0  11   2      210.48      212.77      4.22 o 
   1  11   2       18.52       17.18      0.82 o 
   2  11   2       19.81       18.41      1.13 o 
   3  11   2       11.83        9.67      1.23 o 
   4  11   2        0.85        1.65      0.82 o 
  -4  12   2        2.79        0.93      0.82 o 
  -3  12   2        0.73        0.82      0.62 o 
  -2  12   2       19.24       21.08      1.03 o 
  -1  12   2        0.76       -0.10      0.41 o 
   0  12   2       50.40       47.11      1.34 o 
   1  12   2       24.06       24.89      1.03 o 
   2  12   2        0.26        0.51      0.41 o 
   3  12   2       10.36        9.77      1.23 o 
   4  12   2        9.63        8.12      1.13 o 
  -3  13   2       25.65       21.91      1.65 o 
  -2  13   2       14.30       15.01      1.85 o 
  -1  13   2      109.76      108.97      2.68 o 
   0  13   2        4.06        5.66      0.62 o 
   1  13   2      256.58      241.10      5.46 o 
   2  13   2      221.56      205.40      5.66 o 
   3  13   2        3.06        3.39      0.93 o 
  -3  14   2        1.32        0.72      0.72 o 
  -2  14   2       26.58       26.33      2.47 o 
  -1  14   2       30.17       32.09      1.23 o 
   0  14   2        0.98        0.82      0.51 o 
   1  14   2       41.79       40.63      1.54 o 
   2  14   2        5.84        3.91      0.82 o 
   3  14   2       25.14       27.36      2.06 o 
  -3  15   2        5.70        7.20      1.44 o 
  -2  15   2        2.68        3.29      1.34 o 
  -1  15   2       10.60       11.21      0.82 o 
   0  15   2        9.80       10.59      0.93 o 
   1  15   2       25.73       23.76      1.44 o 
   2  15   2       28.09       27.05      1.85 o 
   3  15   2       14.72       15.84      2.26 o 
  -2  16   2        1.19        2.88      1.44 o 
  -1  16   2        0.60        0.82      0.51 o 
   0  16   2       17.89       17.07      1.03 o 
   1  16   2        4.81        5.66      0.82 o 
   2  16   2        5.66        8.95      1.23 o 
  -1  17   2        0.56        0.72      0.82 o 
   0  17   2        0.45       -0.10      0.51 o 
   1  17   2        1.43        1.54      0.62 o 
   0  18   2        6.97        6.99      1.34 o 
  -5   1   3       17.45       13.68      1.95 o 
  -4   1   3        2.07        1.54      0.51 o 
  -3   1   3       96.87       94.37      1.96 o 
  -2   1   3      560.44      615.23      9.00 o 
  -1   1   3     1947.20     1920.59     24.92 o 
   0   1   3      718.46      707.30      9.85 o 
   1   1   3      555.96      505.24      6.96 o 
   2   1   3      591.42      581.05      8.80 o 
   3   1   3       86.27       92.30      1.96 o 
   4   1   3        0.24       -0.21      0.51 o 
   5   1   3        1.13       -0.21      1.23 o 
  -5   2   3        3.39        4.94      1.44 o 
  -4   2   3       20.61       20.26      1.13 o 
  -3   2   3      145.17      141.66      2.78 o 
  -2   2   3      559.28      563.06      8.48 o 
  -1   2   3       11.40       12.14      0.41 o 
   0   2   3      645.27      627.32      8.03 o 
   1   2   3      867.70      895.42     11.99 o 
   2   2   3        0.34        0.51      0.21 o 
   3   2   3        0.01        0.41      0.31 o 
   4   2   3       53.09       61.41      1.95 o 
   5   2   3       11.11        6.58      1.75 o 
  -5   3   3       53.87       68.71      4.94 o 
  -4   3   3      152.25      159.64      4.43 o 
  -3   3   3       33.51       26.13      0.93 o 
  -2   3   3       79.65       71.63      1.34 o 
  -1   3   3        3.63        2.98      0.21 o 
   0   3   3       15.94       13.68      0.41 o 
   1   3   3       79.78       76.18      1.24 o 
   2   3   3      642.69      713.26     10.14 o 
   3   3   3        0.71        0.72      0.31 o 
   4   3   3        0.54        0.82      0.51 o 
   5   3   3        1.56        0.93      1.54 o 
  -5   4   3        0.48        0.41      1.13 o 
  -4   4   3      213.56      233.42      5.66 o 
  -3   4   3      176.34      161.87      3.19 o 
  -2   4   3        0.78        1.34      0.31 o 
  -1   4   3      310.55      337.37      6.71 o 
   0   4   3       43.48       41.06      0.82 o 
   1   4   3       64.44       49.61      0.93 o 
   2   4   3       50.68       46.19      1.13 o 
   3   4   3       19.92       16.46      0.72 o 
   4   4   3       27.94       28.90      1.34 o 
   5   4   3        0.07       -0.51      1.13 o 
  -5   5   3       20.51       15.53      1.65 o 
  -4   5   3      169.25      185.08      5.25 o 
  -3   5   3      158.46      170.59      3.29 o 
  -2   5   3      412.51      436.03      7.64 o 
  -1   5   3       59.82       56.70      1.34 o 
   0   5   3      107.30      115.24      1.96 o 
   1   5   3      634.35      733.82     10.77 o 
   2   5   3      473.03      455.30      6.82 o 
   3   5   3      189.01      181.02      3.29 o 
   4   5   3       34.61       35.38      1.75 o 
   5   5   3        2.48        2.88      1.75 o 
  -5   6   3       14.16       17.59      2.26 o 
  -4   6   3       84.10       90.43      2.98 o 
  -3   6   3      234.58      242.36      4.84 o 
  -2   6   3       90.64       96.33      2.26 o 
  -1   6   3       67.50       72.14      1.75 o 
   0   6   3       38.02       39.51      0.82 o 
   1   6   3      245.72      255.58      4.23 o 
   2   6   3      210.20      209.84      3.50 o 
   3   6   3       19.30       19.23      0.82 o 
   4   6   3        4.54        6.17      1.03 o 
   5   6   3        1.85       -0.62      1.54 o 
  -5   7   3       19.08       17.38      2.26 o 
  -4   7   3       18.32       14.91      1.23 o 
  -3   7   3       39.15       42.89      1.54 o 
  -2   7   3       28.83       35.49      1.13 o 
  -1   7   3       28.63       37.44      1.23 o 
   0   7   3       61.25       63.49      1.23 o 
   1   7   3       24.29       27.87      0.82 o 
   2   7   3       14.60       18.72      0.82 o 
   3   7   3      122.87      129.05      2.68 o 
   4   7   3       27.16       26.12      1.95 o 
   5   7   3        0.36       -1.13      1.54 o 
  -5   8   3        7.68        7.10      1.54 o 
  -4   8   3        0.04       -0.10      0.51 o 
  -3   8   3       59.15       60.18      2.26 o 
  -2   8   3        5.49        4.52      0.41 o 
  -1   8   3      126.84      119.42      2.99 o 
   0   8   3      390.85      396.09      7.12 o 
   1   8   3       30.12       41.56      1.03 o 
   2   8   3       36.76       40.63      1.13 o 
   3   8   3      266.52      236.80      5.05 o 
   4   8   3      153.89      156.84      4.94 o 
  -4   9   3        1.35        0.51      0.51 o 
  -3   9   3        1.63       -0.10      0.51 o 
  -2   9   3      104.48      108.16      2.78 o 
  -1   9   3        1.41        1.03      0.31 o 
   0   9   3       27.04       25.41      0.82 o 
   1   9   3        0.15       -0.10      0.31 o 
   2   9   3        6.21        5.45      0.51 o 
   3   9   3       27.02       24.17      1.23 o 
   4   9   3        1.96        3.50      0.93 o 
  -4  10   3        4.09        4.63      0.62 o 
  -3  10   3       10.34       11.21      1.03 o 
  -2  10   3        5.81        5.55      0.51 o 
  -1  10   3        1.42        0.10      0.31 o 
   0  10   3      112.15      104.36      2.37 o 
   1  10   3      191.30      190.81      3.81 o 
   2  10   3       29.41       29.00      1.34 o 
   3  10   3       70.20       66.46      2.37 o 
   4  10   3       91.81       91.36      3.29 o 
  -4  11   3        0.01        0.31      0.72 o 
  -3  11   3        0.38        0.31      0.51 o 
  -2  11   3       74.88       82.20      2.47 o 
  -1  11   3        0.88        1.54      0.41 o 
   0  11   3        0.62        0.21      0.31 o 
   1  11   3       43.29       41.25      1.34 o 
   2  11   3       19.56       13.37      0.93 o 
   3  11   3       14.46       12.34      0.93 o 
   4  11   3        2.56        3.29      0.93 o 
  -4  12   3        2.89        0.93      0.82 o 
  -3  12   3        2.56        1.54      0.62 o 
  -2  12   3        9.00        8.33      0.93 o 
  -1  12   3      211.02      208.62      4.63 o 
   0  12   3       90.83       92.71      2.16 o 
   1  12   3        2.26        3.50      0.51 o 
   2  12   3        3.80        0.93      0.62 o 
   3  12   3       29.25       27.97      1.95 o 
   4  12   3       19.50       14.30      1.44 o 
  -3  13   3        1.20        0.62      0.62 o 
  -2  13   3        1.51        2.16      1.03 o 
  -1  13   3        5.41        5.04      0.41 o 
   0  13   3       32.32       36.10      1.34 o 
   1  13   3        0.59       -0.31      0.51 o 
   2  13   3        1.01        0.31      0.51 o 
   3  13   3       10.30       11.83      1.34 o 
  -3  14   3        3.13        3.70      0.82 o 
  -2  14   3        0.31        0.21      1.03 o 
  -1  14   3       38.14       38.06      1.34 o 
   0  14   3      126.71      123.49      3.09 o 
   1  14   3        2.37        2.26      0.62 o 
   2  14   3       25.21       25.71      1.85 o 
   3  14   3        0.17       -0.41      0.72 o 
  -3  15   3        1.35        1.75      0.72 o 
  -2  15   3        3.00        6.17      1.65 o 
  -1  15   3       10.02       10.28      0.72 o 
   0  15   3       14.95       13.16      1.03 o 
   1  15   3        4.00        4.11      0.62 o 
   2  15   3        0.30       -0.21      0.82 o 
  -2  16   3        1.56        6.89      2.37 o 
  -1  16   3       12.08       11.42      1.03 o 
   0  16   3        0.45       -0.51      0.51 o 
   1  16   3       16.00       19.64      1.23 o 
   2  16   3        2.17        2.37      0.93 o 
  -1  17   3        0.11        0.51      0.82 o 
   0  17   3        0.00       -0.31      0.62 o 
   1  17   3        0.96        0.93      0.72 o 
   0  18   3        4.24        4.42      1.44 o 
  -5   0   4        0.05        2.16      1.65 o 
  -4   0   4       16.54       18.31      1.54 o 
  -3   0   4      492.58      494.27     12.08 o 
  -2   0   4      134.96      169.00      3.91 o 
   0   0   4     8011.58     8007.95    188.48 o 
   1   0   4     1348.46     1289.64     22.98 o 
   2   0   4      726.47      724.93     16.89 o 
   3   0   4        3.25        3.09      0.72 o 
   4   0   4       34.64       39.19      2.67 o 
   5   0   4       16.61       11.72      2.47 o 
  -5   1   4      100.20      129.02      6.48 o 
  -4   1   4        0.53        0.10      0.51 o 
  -3   1   4       60.14       65.23      1.54 o 
  -2   1   4     1122.63     1085.46     17.28 o 
  -1   1   4     1000.62      995.99     14.74 o 
   0   1   4       48.93       34.28      0.72 o 
   1   1   4      191.00      202.34      2.78 o 
   2   1   4       10.09       18.72      0.72 o 
   3   1   4        8.97       13.06      0.72 o 
   4   1   4        3.09        3.70      0.82 o 
   5   1   4        0.98        2.06      1.23 o 
  -5   2   4       17.51       12.75      1.85 o 
  -4   2   4        9.06        7.82      0.72 o 
  -3   2   4      302.76      320.04      5.77 o 
  -2   2   4      554.31      580.47      8.90 o 
  -1   2   4     3613.19     3702.00     54.31 o 
   0   2   4      359.82      316.38      4.45 o 
   1   2   4      123.83      125.88      1.96 o 
   2   2   4        1.01        0.41      0.31 o 
   3   2   4        8.63       10.28      0.72 o 
   4   2   4        0.82        0.72      0.51 o 
   5   2   4       10.49        9.26      1.95 o 
  -5   3   4        7.29        6.99      1.75 o 
  -4   3   4       20.04       23.45      1.34 o 
  -3   3   4       28.71       19.95      0.82 o 
  -2   3   4      338.97      357.74      5.57 o 
  -1   3   4      161.09      166.66      2.68 o 
   0   3   4      413.84      376.65      4.87 o 
   1   3   4     1564.20     1543.06     22.35 o 
   2   3   4      102.11       78.95      1.65 o 
   3   3   4        2.02        1.13      0.41 o 
   4   3   4        0.11       -0.51      0.51 o 
   5   3   4       16.24       16.04      2.16 o 
  -5   4   4       30.85       37.44      3.29 o 
  -4   4   4        5.46        4.63      0.93 o 
  -3   4   4        4.12        4.22      0.41 o 
  -2   4   4        0.99        1.44      0.31 o 
  -1   4   4      246.54      258.40      4.33 o 
   0   4   4       30.46       35.18      0.72 o 
   1   4   4      324.81      318.48      4.85 o 
   2   4   4        0.76       -0.10      0.21 o 
   3   4   4        1.11        0.62      0.41 o 
   4   4   4       10.56       10.18      0.93 o 
   5   4   4       12.73        7.92      2.16 o 
  -5   5   4        3.46        4.22      1.23 o 
  -4   5   4        1.14        0.93      0.72 o 
  -3   5   4        9.40        7.40      0.51 o 
  -2   5   4       26.05       34.35      1.13 o 
  -1   5   4      171.32      190.30      3.40 o 
   0   5   4      273.35      251.77      4.23 o 
   1   5   4       38.73       35.08      0.72 o 
   2   5   4      108.70      102.00      1.85 o 
   3   5   4      151.83      158.22      3.09 o 
   4   5   4        1.36        0.51      0.72 o 
   5   5   4       10.26        9.46      2.26 o 
  -5   6   4       45.54       42.38      3.29 o 
  -4   6   4       24.07       31.37      1.65 o 
  -3   6   4      286.50      296.22      5.77 o 
  -2   6   4      122.46      109.32      2.57 o 
  -1   6   4        3.66        0.82      0.31 o 
   0   6   4     2229.03     2282.79     35.71 o 
   1   6   4      128.64      152.80      2.47 o 
   2   6   4       47.79       49.79      1.13 o 
   3   6   4       79.95       76.24      1.85 o 
   4   6   4      111.63      116.79      4.42 o 
   5   6   4        5.52        4.73      1.85 o 
  -5   7   4       22.15       18.10      2.06 o 
  -4   7   4       20.73       20.47      1.23 o 
  -3   7   4       23.68       27.46      1.23 o 
  -2   7   4       49.33       57.61      1.54 o 
  -1   7   4        4.83        8.74      0.51 o 
   0   7   4      457.37      441.28      7.44 o 
   1   7   4      144.83      142.40      2.47 o 
   2   7   4      148.56      150.51      2.68 o 
   3   7   4       20.98       21.91      1.03 o 
   4   7   4        7.86        7.10      1.34 o 
   5   7   4       18.68       14.60      2.57 o 
  -5   8   4        0.47        0.72      1.13 o 
  -4   8   4        0.22        0.51      0.51 o 
  -3   8   4      174.50      172.85      4.74 o 
  -2   8   4       52.39       52.88      1.44 o 
  -1   8   4      290.23      285.96      5.67 o 
   0   8   4        2.74        1.65      0.31 o 
   1   8   4       58.44       65.33      1.34 o 
   2   8   4       12.35       15.12      0.62 o 
   3   8   4        0.25        0.00      0.62 o 
   4   8   4        0.30        1.75      0.93 o 
  -4   9   4        3.79        4.22      0.72 o 
  -3   9   4       11.99       12.75      1.03 o 
  -2   9   4       16.58       13.78      0.82 o 
  -1   9   4       31.42       28.08      1.03 o 
   0   9   4        7.38        4.32      0.41 o 
   1   9   4        4.80        3.39      0.31 o 
   2   9   4        9.12        8.64      0.51 o 
   3   9   4       15.46       15.22      1.13 o 
   4   9   4       20.02       18.41      1.54 o 
  -4  10   4       16.45       17.69      1.54 o 
  -3  10   4        0.01       -0.41      0.51 o 
  -2  10   4       95.51       91.99      2.68 o 
  -1  10   4      164.40      165.24      3.71 o 
   0  10   4        8.99        9.77      0.62 o 
   1  10   4        0.41        0.41      0.21 o 
   2  10   4       31.87       29.00      1.13 o 
   3  10   4       11.06       14.50      1.23 o 
   4  10   4        5.85        6.79      1.13 o 
  -4  11   4        6.88        7.10      1.13 o 
  -3  11   4       32.78       37.54      1.95 o 
  -2  11   4        8.31        7.82      0.72 o 
  -1  11   4      101.79      114.63      2.78 o 
   0  11   4       67.69       65.12      1.75 o 
   1  11   4        0.03       -0.31      0.31 o 
   2  11   4       39.59       35.49      1.34 o 
   3  11   4       13.72       13.78      1.13 o 
   4  11   4        6.26        5.86      1.13 o 
  -4  12   4        6.89        7.71      1.23 o 
  -3  12   4       24.24       28.39      1.75 o 
  -2  12   4       49.60       53.08      2.37 o 
  -1  12   4        3.82        3.39      0.51 o 
   0  12   4       54.77       54.01      1.65 o 
   1  12   4        2.19        1.23      0.41 o 
   2  12   4        1.84        2.26      0.51 o 
   3  12   4        0.00        0.21      0.51 o 
   4  12   4        3.08        3.09      1.54 o 
  -3  13   4        0.12        0.51      0.62 o 
  -2  13   4       16.33       18.00      2.06 o 
  -1  13   4        1.15        0.51      0.31 o 
   0  13   4        2.17        0.82      0.51 o 
   1  13   4        2.62        1.95      0.51 o 
   2  13   4        2.52        2.57      0.62 o 
   3  13   4       15.91       15.01      1.23 o 
  -3  14   4        2.94        5.04      0.82 o 
  -2  14   4       17.94       14.71      1.95 o 
  -1  14   4       11.14        9.98      0.72 o 
   0  14   4        1.87        0.00      0.51 o 
   1  14   4       17.23       17.28      1.03 o 
   2  14   4        0.01       -0.10      0.62 o 
   3  14   4        0.03       -0.51      0.51 o 
  -3  15   4        0.21        0.31      0.62 o 
  -2  15   4       26.30       25.81      2.88 o 
  -1  15   4       13.86       13.68      0.82 o 
   0  15   4        3.81        4.01      0.72 o 
   1  15   4        1.81        1.44      0.62 o 
   2  15   4       11.29        9.87      1.03 o 
  -2  16   4       11.09       13.06      2.88 o 
  -1  16   4        5.08        5.45      0.82 o 
   0  16   4        0.03       -0.51      0.51 o 
   1  16   4        0.24        0.00      0.62 o 
   2  16   4        1.42        0.93      0.72 o 
  -1  17   4        0.64        0.72      0.82 o 
   0  17   4        0.06       -0.31      0.62 o 
   1  17   4        1.11        0.72      0.72 o 
  -5   1   5        8.22        6.17      1.54 o 
  -4   1   5       75.99       82.51      2.57 o 
  -3   1   5       44.07       47.42      1.23 o 
  -2   1   5      319.10      307.76      5.16 o 
  -1   1   5     3878.35     4052.69     60.08 o 
   0   1   5       43.54       40.24      0.72 o 
   1   1   5      327.14      346.71      5.06 o 
   2   1   5      190.63      235.91      4.22 o 
   3   1   5       51.48       54.11      1.54 o 
   4   1   5       10.89        9.56      1.03 o 
   5   1   5        1.66        1.44      1.34 o 
  -5   2   5        8.86        7.82      1.75 o 
  -4   2   5      148.70      153.98      3.91 o 
  -3   2   5      106.78      116.81      2.26 o 
  -2   2   5      116.95      136.52      2.68 o 
  -1   2   5      114.24      113.29      1.96 o 
   0   2   5       53.09       60.62      1.03 o 
   1   2   5      534.91      533.70      7.76 o 
   2   2   5        2.02        3.60      0.41 o 
   3   2   5       10.56        9.26      0.72 o 
   4   2   5        6.66        6.89      0.93 o 
   5   2   5        0.00       -1.13      1.34 o 
  -5   3   5       40.16       38.16      3.19 o 
  -4   3   5        8.22        7.40      0.93 o 
  -3   3   5        2.15        2.57      0.31 o 
  -2   3   5      783.40      788.87     12.64 o 
  -1   3   5      881.13      856.83     13.00 o 
   0   3   5       46.36       30.77      0.72 o 
   1   3   5        1.15        0.72      0.21 o 
   2   3   5        0.14        0.00      0.21 o 
   3   3   5       57.90       56.99      1.54 o 
   4   3   5        0.01        0.00      0.51 o 
   5   3   5        0.71        0.62      1.44 o 
  -5   4   5       29.92       22.32      2.06 o 
  -4   4   5      268.39      294.87      7.72 o 
  -3   4   5       64.05       61.32      1.54 o 
  -2   4   5       12.38        8.12      0.41 o 
  -1   4   5      286.72      278.89      4.95 o 
   0   4   5      497.79      464.46      6.73 o 
   1   4   5        0.33        0.41      0.21 o 
   2   4   5        2.95        1.95      0.31 o 
   3   4   5       25.28       26.43      1.13 o 
   4   4   5        3.01        4.42      0.72 o 
   5   4   5        0.07       -0.21      1.75 o 
  -5   5   5       18.74       14.91      1.65 o 
  -4   5   5       26.98       28.80      1.54 o 
  -3   5   5       84.46       81.59      1.85 o 
  -2   5   5      286.26      273.39      5.36 o 
  -1   5   5        7.17        9.36      0.51 o 
   0   5   5      350.73      345.98      5.06 o 
   1   5   5      298.03      283.13      4.54 o 
   2   5   5       15.68       16.97      0.72 o 
   3   5   5      148.07      147.40      2.99 o 
   4   5   5       79.58       84.77      3.09 o 
   5   5   5        1.54        0.41      1.75 o 
  -5   6   5       33.13       26.54      2.37 o 
  -4   6   5      206.08      232.77      5.87 o 
  -3   6   5      212.03      208.53      4.02 o 
  -2   6   5        0.20       -0.21      0.21 o 
  -1   6   5      231.98      219.94      4.12 o 
   0   6   5        2.26        4.32      0.31 o 
   1   6   5       69.40       54.64      1.13 o 
   2   6   5       11.62       10.39      0.62 o 
   3   6   5       27.23       21.39      1.03 o 
   4   6   5       55.88       55.55      2.98 o 
   5   6   5        5.25        3.19      1.85 o 
  -5   7   5        1.85        2.06      1.34 o 
  -4   7   5        0.11        0.82      0.51 o 
  -3   7   5       11.88        9.77      0.82 o 
  -2   7   5      306.39      307.88      6.39 o 
  -1   7   5        0.23        0.41      0.21 o 
   0   7   5       28.15       22.83      0.72 o 
   1   7   5      110.22      108.59      1.96 o 
   2   7   5       95.93       87.26      1.85 o 
   3   7   5      142.41      148.52      3.40 o 
   4   7   5       10.09        9.05      1.44 o 
  -5   8   5        1.58        0.62      1.23 o 
  -4   8   5        2.03        2.37      0.62 o 
  -3   8   5      256.89      271.50      6.90 o 
  -2   8   5      419.06      424.95      8.66 o 
  -1   8   5        4.48        5.04      0.31 o 
   0   8   5      228.46      260.26      4.74 o 
   1   8   5       30.70       28.18      0.82 o 
   2   8   5      135.63      138.13      2.57 o 
   3   8   5       87.85       90.13      2.98 o 
   4   8   5       10.21        8.64      1.44 o 
  -4   9   5        5.91        4.52      0.72 o 
  -3   9   5       31.94       36.82      1.85 o 
  -2   9   5      294.56      306.13      6.39 o 
  -1   9   5       26.96       28.70      0.93 o 
   0   9   5      175.84      178.15      3.50 o 
   1   9   5       38.69       36.31      1.03 o 
   2   9   5        2.56        3.91      0.51 o 
   3   9   5       14.74       15.32      1.23 o 
   4   9   5        5.80        3.91      1.03 o 
  -4  10   5        0.29       -0.10      0.72 o 
  -3  10   5       98.78      101.96      3.40 o 
  -2  10   5      281.85      302.05      8.76 o 
  -1  10   5       24.00       23.14      0.93 o 
   0  10   5       28.70       23.14      0.93 o 
   1  10   5       17.33       14.60      0.72 o 
   2  10   5        5.15        4.94      0.51 o 
   3  10   5       45.97       41.97      1.95 o 
   4  10   5       18.06       13.99      1.44 o 
  -4  11   5        0.44       -0.31      0.72 o 
  -3  11   5       12.69       14.29      1.23 o 
  -2  11   5       57.61       56.58      2.06 o 
  -1  11   5      530.49      509.54     10.22 o 
   0  11   5        0.24        0.00      0.31 o 
   1  11   5       22.19       25.30      1.03 o 
   2  11   5        7.09        7.20      0.72 o 
   3  11   5        6.53        5.45      0.93 o 
   4  11   5       11.17       10.90      1.34 o 
  -4  12   5        5.05        6.17      1.03 o 
  -3  12   5        3.26        2.67      0.72 o 
  -2  12   5       35.53       37.23      1.65 o 
  -1  12   5      356.21      359.15      7.83 o 
   0  12   5        7.58        6.38      0.62 o 
   1  12   5       55.23       56.78      1.75 o 
   2  12   5        0.81        0.72      0.62 o 
   3  12   5        0.00       -0.31      0.62 o 
  -3  13   5       25.60       28.28      1.75 o 
  -2  13   5        1.86        2.47      1.13 o 
  -1  13   5       15.73       14.40      0.82 o 
   0  13   5      108.30      114.73      3.19 o 
   1  13   5        7.46        8.74      0.82 o 
   2  13   5       10.95       10.28      1.13 o 
   3  13   5        2.24        1.44      0.72 o 
  -3  14   5        3.52        2.88      0.72 o 
  -2  14   5       28.16       26.43      2.98 o 
  -1  14   5       39.41       40.94      1.54 o 
   0  14   5        2.80        2.78      0.62 o 
   1  14   5       11.20       10.28      1.03 o 
   2  14   5        3.84        3.19      0.82 o 
   3  14   5        2.49        1.95      0.72 o 
  -2  15   5       10.90       14.71      2.98 o 
  -1  15   5        6.58        7.30      0.72 o 
   0  15   5       11.49       13.37      0.93 o 
   1  15   5       28.79       28.39      1.54 o 
   2  15   5        0.65       -0.51      0.72 o 
  -2  16   5        6.59        5.76      2.47 o 
  -1  16   5       13.36       12.44      1.13 o 
   0  16   5        2.65        2.88      0.72 o 
   1  16   5       10.18       12.13      1.13 o 
   2  16   5        2.22        2.26      0.93 o 
  -1  17   5        3.27        2.67      0.93 o 
   0  17   5        4.43        4.83      0.82 o 
   1  17   5       13.82       14.40      1.34 o 
  -5   0   6       17.62       10.28      2.26 o 
  -4   0   6       59.65       64.71      2.88 o 
  -3   0   6      444.60      435.70     11.97 o 
  -2   0   6     1860.12     1978.74     42.61 o 
  -1   0   6      696.96      748.39     16.39 o 
   0   0   6     1596.68     1674.65     29.98 o 
   1   0   6      209.84      188.14      4.74 o 
   2   0   6        1.65        4.63      0.72 o 
   3   0   6       18.47       19.75      1.34 o 
   4   0   6        6.83        6.48      1.54 o 
   5   0   6        3.26       -1.75      1.75 o 
  -5   1   6        3.75        0.10      1.34 o 
  -4   1   6        5.34        7.20      0.72 o 
  -3   1   6       17.69       22.01      0.93 o 
  -2   1   6     1130.05     1189.01     20.37 o 
  -1   1   6      283.71      261.42      4.33 o 
   0   1   6      423.87      440.28      6.31 o 
   1   1   6      827.39      816.33     13.50 o 
   2   1   6       73.58       68.74      1.65 o 
   3   1   6        1.03       -0.21      0.41 o 
   4   1   6        3.68        3.39      0.82 o 
   5   1   6        4.73        5.55      1.65 o 
  -5   2   6        0.63       -0.31      1.23 o 
  -4   2   6        3.30        3.19      0.62 o 
  -3   2   6      220.44      235.15      4.63 o 
  -2   2   6        0.52        0.51      0.31 o 
  -1   2   6     2641.19     2686.90     39.26 o 
   0   2   6     1116.47     1036.55     15.55 o 
   1   2   6      239.73      260.26      4.33 o 
   2   2   6       10.07        9.98      0.62 o 
   3   2   6       44.01       40.43      1.44 o 
   4   2   6       12.21       10.70      1.13 o 
   5   2   6        7.49        5.86      1.85 o 
  -5   3   6        8.85        5.24      1.65 o 
  -4   3   6        2.47        1.95      0.72 o 
  -3   3   6        1.80        2.37      0.41 o 
  -2   3   6       95.57       86.46      1.75 o 
  -1   3   6     2040.89     2250.42     35.67 o 
   0   3   6      929.37      994.74     15.29 o 
   1   3   6      143.43      127.92      2.37 o 
   2   3   6       11.09       11.00      0.62 o 
   3   3   6       36.85       30.96      1.34 o 
   4   3   6       33.42       34.35      1.75 o 
   5   3   6       14.10       13.06      2.47 o 
  -5   4   6        1.38        1.44      1.13 o 
  -4   4   6       12.09       11.11      1.13 o 
  -3   4   6        7.67        6.17      0.62 o 
  -2   4   6      253.79      260.33      4.53 o 
  -1   4   6        0.10        1.34      0.21 o 
   0   4   6      666.16      743.81     11.61 o 
   1   4   6        2.91        1.65      0.21 o 
   2   4   6       40.38       45.67      1.23 o 
   3   4   6       14.65       14.71      0.93 o 
   4   4   6        8.97        9.77      1.03 o 
   5   4   6        6.60        3.91      1.95 o 
  -5   5   6        7.00        7.10      1.44 o 
  -4   5   6        1.84        2.47      0.72 o 
  -3   5   6        5.84        5.86      0.62 o 
  -2   5   6       14.96       10.80      0.62 o 
  -1   5   6     1189.21     1291.71     22.47 o 
   0   5   6     1083.90     1179.85     17.16 o 
   1   5   6       89.35       79.45      1.54 o 
   2   5   6        7.64        8.02      0.51 o 
   3   5   6        8.88        8.43      0.72 o 
   4   5   6        2.46        2.98      1.13 o 
   5   5   6       16.79       16.56      2.67 o 
  -5   6   6       17.06       11.00      2.06 o 
  -4   6   6       62.35       63.37      2.16 o 
  -3   6   6      177.57      175.84      3.81 o 
  -2   6   6      111.33      117.95      2.68 o 
  -1   6   6        1.43        1.34      0.31 o 
   0   6   6       21.39       18.93      0.62 o 
   1   6   6      470.39      496.16      7.43 o 
   2   6   6       60.14       61.32      1.54 o 
   3   6   6       25.03       27.67      1.23 o 
   4   6   6        0.06       -0.82      0.93 o 
  -5   7   6        1.14       -0.72      1.23 o 
  -4   7   6       13.18       15.12      1.13 o 
  -3   7   6      271.71      270.91      6.18 o 
  -2   7   6        0.11       -0.10      0.31 o 
  -1   7   6      145.15      151.66      3.40 o 
   0   7   6      325.46      327.95      5.47 o 
   1   7   6      379.90      438.92      6.60 o 
   2   7   6      171.71      163.50      3.29 o 
   3   7   6      205.15      223.11      5.25 o 
   4   7   6        0.03        0.41      0.93 o 
  -5   8   6        0.04       -0.10      2.06 o 
  -4   8   6       12.56       11.62      1.03 o 
  -3   8   6       61.30       66.56      2.47 o 
  -2   8   6        0.01        0.10      0.31 o 
  -1   8   6      168.60      168.77      3.19 o 
   0   8   6      354.31      359.30      5.98 o 
   1   8   6        2.52        4.01      0.41 o 
   2   8   6       65.36       69.34      1.65 o 
   3   8   6        0.49        0.00      0.62 o 
   4   8   6        3.42        4.01      1.23 o 
  -4   9   6        6.30        5.96      0.82 o 
  -3   9   6       23.02       23.76      1.54 o 
  -2   9   6      170.38      165.13      4.02 o 
  -1   9   6       56.18       66.15      1.54 o 
   0   9   6       32.24       29.93      0.93 o 
   1   9   6        0.06       -0.31      0.31 o 
   2   9   6       16.28       14.40      0.82 o 
   3   9   6       54.26       53.49      2.47 o 
   4   9   6        0.00        1.13      0.93 o 
  -4  10   6        1.35        1.23      0.51 o 
  -3  10   6        0.15        0.00      0.62 o 
  -2  10   6       10.00       10.70      0.72 o 
  -1  10   6       27.59       28.90      0.93 o 
   0  10   6       62.01       68.52      1.75 o 
   1  10   6        1.53        1.13      0.41 o 
   2  10   6        4.73        7.10      0.82 o 
   3  10   6        9.40        9.77      1.13 o 
   4  10   6        0.01       -0.21      0.93 o 
  -4  11   6        1.60        2.57      0.93 o 
  -3  11   6        7.68        6.48      1.13 o 
  -2  11   6      283.02      291.50      6.59 o 
  -1  11   6      169.35      177.89      3.81 o 
   0  11   6        0.09       -0.31      0.31 o 
   1  11   6        1.85        1.13      0.51 o 
   2  11   6        3.07        2.57      0.62 o 
   3  11   6        1.52        0.62      0.72 o 
   4  11   6        0.38        0.72      1.03 o 
  -4  12   6       15.32       16.97      1.54 o 
  -3  12   6        2.26        2.16      0.72 o 
  -2  12   6        3.62        5.66      0.62 o 
  -1  12   6       25.82       27.87      1.23 o 
   0  12   6      232.89      233.86      5.35 o 
   1  12   6       10.24       12.96      1.03 o 
   2  12   6        6.36        4.83      0.72 o 
   3  12   6        0.93        0.93      0.72 o 
  -3  13   6        0.00        0.41      0.72 o 
  -2  13   6       24.89       25.61      1.85 o 
  -1  13   6      490.42      510.95     11.55 o 
   0  13   6      271.26      282.82      6.39 o 
   1  13   6        1.87        0.93      0.62 o 
   2  13   6       31.88       24.38      1.34 o 
   3  13   6       11.48       10.49      1.23 o 
  -3  14   6       29.67       31.78      1.85 o 
  -2  14   6       50.75       60.28      5.76 o 
  -1  14   6       10.45       11.93      0.93 o 
   0  14   6       85.41       90.84      2.67 o 
   1  14   6       41.59       38.47      1.85 o 
   2  14   6        0.99        0.72      0.62 o 
   3  14   6        1.18        0.93      0.82 o 
  -2  15   6       49.08       54.82      5.35 o 
  -1  15   6      133.89      137.17      3.70 o 
   0  15   6       72.57       76.23      2.37 o 
   1  15   6        1.34        0.62      0.72 o 
   2  15   6        2.93        1.13      0.62 o 
  -2  16   6        2.37        3.91      2.26 o 
  -1  16   6        6.25        8.12      1.23 o 
   0  16   6       41.38       44.95      1.95 o 
   1  16   6       35.63       40.63      2.06 o 
   2  16   6        0.01        0.31      1.85 o 
  -1  17   6       16.85       14.19      1.65 o 
   0  17   6       18.14       18.20      1.34 o 
   1  17   6       11.94        7.61      2.57 o 
  -5   1   7        2.36        0.82      1.34 o 
  -4   1   7        7.14        6.07      0.72 o 
  -3   1   7       97.65      100.85      2.16 o 
  -2   1   7     1925.70     2005.09     34.00 o 
  -1   1   7        2.00        3.50      0.31 o 
   0   1   7       96.24       95.44      1.75 o 
   1   1   7      190.20      193.61      3.19 o 
   2   1   7      289.44      310.07      5.36 o 
   3   1   7        4.12        4.22      0.62 o 
   4   1   7        1.75        1.13      0.72 o 
   5   1   7        0.39        0.00      1.23 o 
  -5   2   7        7.10        3.60      1.54 o 
  -4   2   7        0.36       -0.31      0.41 o 
  -3   2   7       60.64       62.14      1.65 o 
  -2   2   7       31.13       27.26      0.93 o 
  -1   2   7        1.45        0.41      0.21 o 
   0   2   7      643.87      732.44     11.50 o 
   1   2   7      551.39      602.60      9.82 o 
   2   2   7      157.36      156.30      2.99 o 
   3   2   7       29.80       27.36      1.23 o 
   4   2   7        0.44       -0.62      0.72 o 
   5   2   7        3.33        4.11      1.85 o 
  -5   3   7        1.98       -0.62      1.34 o 
  -4   3   7       32.13       31.06      1.65 o 
  -3   3   7        1.57        0.82      0.41 o 
  -2   3   7       14.77       19.95      0.82 o 
  -1   3   7      362.38      418.78      7.02 o 
   0   3   7      163.04      168.65      2.88 o 
   1   3   7      647.66      642.05     10.87 o 
   2   3   7       90.59       80.06      1.85 o 
   3   3   7       56.55       58.43      2.06 o 
   4   3   7        3.97        4.32      1.13 o 
   5   3   7        0.16        0.10      1.75 o 
  -5   4   7        0.34       -1.23      1.23 o 
  -4   4   7       28.37       24.27      1.54 o 
  -3   4   7       72.18       69.76      1.95 o 
  -2   4   7      456.63      478.95      7.84 o 
  -1   4   7       79.04       57.53      1.23 o 
   0   4   7      386.58      411.03      6.81 o 
   1   4   7      340.28      324.54      5.16 o 
   2   4   7        1.92        1.44      0.41 o 
   3   4   7       64.40       58.43      1.95 o 
   4   4   7        3.38        2.37      0.93 o 
  -5   5   7        1.87        0.10      1.23 o 
  -4   5   7       13.06       13.57      1.13 o 
  -3   5   7       42.27       45.57      1.44 o 
  -2   5   7       29.53       35.79      1.13 o 
  -1   5   7       29.24       35.90      0.93 o 
   0   5   7       10.05       16.25      0.62 o 
   1   5   7      227.43      190.52      3.30 o 
   2   5   7      168.26      169.47      3.19 o 
   3   5   7       70.43       75.41      2.16 o 
   4   5   7        5.99        4.42      1.44 o 
  -5   6   7        0.00       -1.13      1.13 o 
  -4   6   7        8.80        5.86      0.82 o 
  -3   6   7       19.63       17.69      1.03 o 
  -2   6   7        1.14        0.00      0.31 o 
  -1   6   7      130.47      153.91      2.88 o 
   0   6   7      113.60      137.53      2.47 o 
   1   6   7       36.53       38.78      1.03 o 
   2   6   7       10.92        9.15      0.62 o 
   3   6   7        6.35        5.66      0.82 o 
   4   6   7        6.98        4.73      1.54 o 
  -5   7   7        0.14       -0.93      1.03 o 
  -4   7   7        0.24       -0.10      0.62 o 
  -3   7   7      268.06      286.96      7.00 o 
  -2   7   7      147.10      149.68      3.29 o 
  -1   7   7       55.95       63.17      1.54 o 
   0   7   7       25.68       30.55      0.93 o 
   1   7   7        0.02        0.41      0.31 o 
   2   7   7      100.42       94.57      2.16 o 
   3   7   7      138.93      143.16      3.81 o 
   4   7   7        0.00        0.82      1.13 o 
  -4   8   7       18.80       17.48      1.34 o 
  -3   8   7       17.09       15.84      1.03 o 
  -2   8   7       75.87       77.37      1.95 o 
  -1   8   7       95.61      102.80      2.47 o 
   0   8   7       30.46       33.74      0.93 o 
   1   8   7      419.93      438.69      7.32 o 
   2   8   7      556.45      530.05      9.29 o 
   3   8   7        6.16        4.83      0.93 o 
   4   8   7        1.81        0.51      1.13 o 
  -4   9   7       29.64       34.45      1.85 o 
  -3   9   7      127.71      142.94      4.53 o 
  -2   9   7      401.89      403.42      8.66 o 
  -1   9   7      190.95      190.50      3.71 o 
   0   9   7      190.87      187.83      3.30 o 
   1   9   7       12.79       11.52      0.62 o 
   2   9   7       53.03       55.03      1.95 o 
   3   9   7        0.20       -0.31      0.72 o 
   4   9   7        4.70        4.73      1.13 o 
  -4  10   7        3.87        4.83      0.72 o 
  -3  10   7       17.14       17.07      1.54 o 
  -2  10   7       30.57       34.97      1.54 o 
  -1  10   7       22.02       19.13      0.93 o 
   0  10   7      132.42      128.45      2.57 o 
   1  10   7      533.70      530.89      8.87 o 
   2  10   7       46.84       48.86      1.95 o 
   3  10   7       23.83       21.70      1.54 o 
   4  10   7        1.06        0.82      0.93 o 
  -4  11   7        6.16        6.58      1.13 o 
  -3  11   7       46.38       47.83      2.47 o 
  -2  11   7      492.15      529.55     12.99 o 
  -1  11   7        0.13        0.10      0.41 o 
   0  11   7      122.70      124.22      2.78 o 
   1  11   7       34.45       30.75      1.34 o 
   2  11   7       28.44       28.70      1.54 o 
   3  11   7        3.05        3.70      0.93 o 
  -4  12   7        8.96        6.27      2.06 o 
  -3  12   7       20.20       19.95      1.54 o 
  -2  12   7        0.43        0.21      0.62 o 
  -1  12   7      394.46      407.02      8.45 o 
   0  12   7        8.01        8.12      0.72 o 
   1  12   7      214.59      203.96      4.74 o 
   2  12   7       51.55       49.17      2.06 o 
   3  12   7        5.61        6.99      1.13 o 
  -3  13   7       39.41       50.19      3.39 o 
  -2  13   7       13.97       13.78      1.03 o 
  -1  13   7        6.33        6.38      0.82 o 
   0  13   7      158.99      163.65      3.71 o 
   1  13   7       20.02       22.11      1.44 o 
   2  13   7        0.34        0.21      0.62 o 
   3  13   7        3.72        1.44      0.93 o 
  -3  14   7        6.79        9.98      1.54 o 
  -2  14   7       51.78       55.24      3.29 o 
  -1  14   7        0.62        1.65      0.72 o 
   0  14   7       18.55       17.69      1.13 o 
   1  14   7       12.15       12.96      1.23 o 
   2  14   7       19.84       19.85      1.44 o 
  -2  15   7       19.68       20.67      1.54 o 
  -1  15   7       26.20       27.56      1.54 o 
   0  15   7        0.82        3.39      0.72 o 
   1  15   7       21.95       23.96      1.65 o 
   2  15   7        6.97        5.24      0.93 o 
  -1  16   7        9.10        8.64      1.34 o 
   0  16   7       86.28      106.17      3.39 o 
   1  16   7       17.97       20.16      1.54 o 
   0  17   7        0.86        1.03      1.03 o 
  -5   0   8       36.09       31.68      4.11 o 
  -4   0   8        0.31       -0.72      0.72 o 
  -3   0   8        1.60        2.26      0.62 o 
  -2   0   8      548.59      522.46     11.78 o 
  -1   0   8       71.28       65.45      2.16 o 
   0   0   8       16.57       17.18      1.03 o 
   1   0   8     3655.52     3826.38     92.57 o 
   2   0   8        0.03        1.13      0.62 o 
   3   0   8       68.19       62.55      2.98 o 
   4   0   8       30.12       27.87      2.67 o 
   5   0   8        0.00       -0.93      1.85 o 
  -5   1   8        5.84        4.22      1.54 o 
  -4   1   8        7.11        7.40      0.82 o 
  -3   1   8        8.01       11.00      0.72 o 
  -2   1   8       53.60       58.02      1.54 o 
  -1   1   8        5.99        2.57      0.41 o 
   0   1   8      414.30      419.68      7.33 o 
   1   1   8      598.34      645.34     11.17 o 
   2   1   8      816.65      852.73     15.11 o 
   3   1   8       16.92       17.59      1.13 o 
   4   1   8        5.54        7.71      1.13 o 
   5   1   8        6.49        5.86      2.26 o 
  -5   2   8        0.68       -0.31      1.34 o 
  -4   2   8        1.59        0.31      0.62 o 
  -3   2   8        3.79        2.57      0.41 o 
  -2   2   8      115.71      114.87      2.47 o 
  -1   2   8     1544.91     1615.58     25.68 o 
   0   2   8     1597.71     1758.02     27.18 o 
   1   2   8      191.26      220.35      3.81 o 
   2   2   8       29.40       33.84      1.34 o 
   3   2   8       22.18       22.52      1.23 o 
   4   2   8        8.01        7.40      1.34 o 
  -5   3   8        1.53       -0.41      1.23 o 
  -4   3   8        3.27        3.09      0.82 o 
  -3   3   8       32.04       34.87      1.34 o 
  -2   3   8      342.50      352.88      6.50 o 
  -1   3   8       13.15       19.75      0.72 o 
   0   3   8        1.69        1.03      0.31 o 
   1   3   8      228.82      255.45      4.64 o 
   2   3   8      301.13      275.81      5.46 o 
   3   3   8        0.01       -0.51      0.62 o 
   4   3   8       41.38       47.62      3.09 o 
  -5   4   8        0.37       -0.62      1.34 o 
  -4   4   8        4.03        2.88      0.72 o 
  -3   4   8       10.40       10.28      0.82 o 
  -2   4   8      264.93      265.35      4.74 o 
  -1   4   8     1470.38     1552.66     24.59 o 
   0   4   8      339.05      400.59      6.91 o 
   1   4   8       19.11       19.23      0.82 o 
   2   4   8       14.59       17.28      0.93 o 
   3   4   8        1.39        0.82      0.72 o 
   4   4   8        2.28        1.44      1.03 o 
  -5   5   8        1.65        0.21      1.23 o 
  -4   5   8        6.88        5.96      0.93 o 
  -3   5   8       34.79       34.77      1.23 o 
  -2   5   8      110.74      115.89      2.47 o 
  -1   5   8      590.99      677.92     11.06 o 
   0   5   8       29.90       28.70      0.93 o 
   1   5   8       72.67       69.45      1.75 o 
   2   5   8      226.64      216.09      4.02 o 
   3   5   8       16.33       16.45      1.23 o 
   4   5   8        0.08       -0.72      1.23 o 
  -5   6   8        4.31        2.98      1.34 o 
  -4   6   8       24.40       26.23      1.54 o 
  -3   6   8       52.36       56.17      1.75 o 
  -2   6   8      173.25      183.89      3.71 o 
  -1   6   8       57.68       70.58      1.54 o 
   0   6   8     2152.07     2276.99     36.01 o 
   1   6   8        1.65        1.75      0.31 o 
   2   6   8      349.73      353.04      6.08 o 
   3   6   8       23.88       22.73      1.34 o 
   4   6   8        0.86       -0.41      1.23 o 
  -4   7   8        5.27        4.22      0.82 o 
  -3   7   8       93.51       96.51      2.68 o 
  -2   7   8       91.14       99.19      2.47 o 
  -1   7   8      570.72      590.87     10.02 o 
   0   7   8        0.90        0.41      0.31 o 
   1   7   8       45.69       38.88      1.13 o 
   2   7   8       12.39       10.28      0.82 o 
   3   7   8      141.66      150.87      4.32 o 
   4   7   8        2.48        1.85      1.34 o 
  -4   8   8        2.10        1.34      0.72 o 
  -3   8   8        9.48        9.46      0.93 o 
  -2   8   8        9.79        9.77      0.72 o 
  -1   8   8      360.37      357.03      6.80 o 
   0   8   8       45.50       45.78      1.13 o 
   1   8   8       87.83       75.83      1.65 o 
   2   8   8      196.85      193.87      4.12 o 
   3   8   8        0.01        0.31      0.82 o 
   4   8   8        0.26        0.72      1.34 o 
  -4   9   8        8.23        7.10      1.03 o 
  -3   9   8        6.17        6.38      0.93 o 
  -2   9   8       12.13       12.65      0.93 o 
  -1   9   8       37.54       37.03      1.23 o 
   0   9   8        9.74        8.84      0.51 o 
   1   9   8       21.01       24.07      1.03 o 
   2   9   8       69.78       72.42      2.26 o 
   3   9   8        0.48       -0.41      0.72 o 
   4   9   8        0.21        0.10      1.03 o 
  -4  10   8        1.09        0.31      0.62 o 
  -3  10   8       34.04       44.43      2.98 o 
  -2  10   8       14.84       15.73      1.03 o 
  -1  10   8        8.01        8.54      0.82 o 
   0  10   8       43.41       45.36      1.34 o 
   1  10   8      241.68      241.40      5.05 o 
   2  10   8        0.10       -0.41      0.51 o 
   3  10   8        3.94        4.11      1.03 o 
  -4  11   8        0.67        0.93      0.82 o 
  -3  11   8        0.35        0.00      0.82 o 
  -2  11   8        8.57        9.98      0.93 o 
  -1  11   8       55.96       58.74      1.85 o 
   0  11   8      119.66      114.85      2.57 o 
   1  11   8       45.76       46.90      1.85 o 
   2  11   8        9.10       10.18      1.03 o 
   3  11   8        8.16        8.95      1.23 o 
  -3  12   8        3.74        3.70      1.13 o 
  -2  12   8        5.83        7.71      0.93 o 
  -1  12   8       92.53       93.22      2.57 o 
   0  12   8      190.74      197.76      4.12 o 
   1  12   8        4.32        5.14      0.72 o 
   2  12   8        3.57        2.98      0.72 o 
   3  12   8        3.39        4.52      1.23 o 
  -3  13   8        8.32        9.15      1.44 o 
  -2  13   8      122.40      130.06      4.42 o 
  -1  13   8      141.74      153.24      3.91 o 
   0  13   8       33.21       35.18      1.54 o 
   1  13   8       14.00       12.55      1.03 o 
   2  13   8       69.01       66.35      2.57 o 
   3  13   8       10.71        9.56      1.44 o 
  -3  14   8       10.92        9.56      1.85 o 
  -2  14   8       22.85       25.09      1.85 o 
  -1  14   8      115.07      119.15      3.50 o 
   0  14   8      162.07      169.71      4.43 o 
   1  14   8        1.06        1.03      0.62 o 
   2  14   8        4.51        2.47      0.82 o 
  -2  15   8        3.45        2.88      0.93 o 
  -1  15   8       49.81       49.47      2.57 o 
   0  15   8        0.09        0.62      0.62 o 
   1  15   8        0.09       -0.31      0.62 o 
   2  15   8        6.12        8.74      1.34 o 
  -1  16   8       27.82       28.08      2.57 o 
   0  16   8       51.99       61.00      2.47 o 
   1  16   8        1.03        0.72      0.72 o 
  -5   1   9        2.89        2.06      1.54 o 
  -4   1   9       10.43       10.18      1.13 o 
  -3   1   9      139.00      132.67      2.88 o 
  -2   1   9      673.88      663.21     11.79 o 
  -1   1   9      124.31      123.03      2.57 o 
   0   1   9       70.67       60.40      1.54 o 
   1   1   9       35.94       46.29      1.44 o 
   2   1   9       59.99       73.04      1.85 o 
   3   1   9       10.11       15.12      1.13 o 
   4   1   9       43.88       41.86      2.57 o 
  -5   2   9        0.39       -1.23      1.23 o 
  -4   2   9       23.77       26.53      1.65 o 
  -3   2   9      110.71      118.96      2.78 o 
  -2   2   9      134.07      133.10      2.88 o 
  -1   2   9       61.15       48.15      1.23 o 
   0   2   9      721.94      822.04     13.15 o 
   1   2   9        4.04        2.98      0.51 o 
   2   2   9        2.21        1.85      0.51 o 
   3   2   9       17.30       17.17      1.34 o 
   4   2   9       36.75       37.95      2.47 o 
  -5   3   9        0.00       -0.51      1.34 o 
  -4   3   9        0.42        0.51      0.72 o 
  -3   3   9       30.25       25.71      1.23 o 
  -2   3   9        7.22        8.54      0.62 o 
  -1   3   9       89.34       92.01      1.85 o 
   0   3   9       14.50       13.06      0.72 o 
   1   3   9       31.78       40.94      1.23 o 
   2   3   9      405.85      397.25      8.04 o 
   3   3   9      302.95      319.67      7.52 o 
   4   3   9       22.70       22.01      1.85 o 
  -5   4   9        0.21       -0.72      1.23 o 
  -4   4   9        0.57        0.72      0.72 o 
  -3   4   9       28.54       29.00      1.34 o 
  -2   4   9        0.98        0.00      0.31 o 
  -1   4   9      279.52      297.58      5.15 o 
   0   4   9       11.70       21.91      0.82 o 
   1   4   9      187.23      184.04      3.40 o 
   2   4   9       73.14       72.53      1.95 o 
   3   4   9       83.62       83.75      2.88 o 
   4   4   9       50.39       54.93      3.19 o 
  -5   5   9        0.36        0.00      1.54 o 
  -4   5   9       16.51       18.51      1.44 o 
  -3   5   9        0.33        0.62      0.41 o 
  -2   5   9        2.40        1.34      0.31 o 
  -1   5   9      187.56      199.90      3.71 o 
   0   5   9       56.28       55.97      1.34 o 
   1   5   9       39.39       32.09      1.13 o 
   2   5   9       47.37       52.26      1.65 o 
   3   5   9      900.78      928.43     20.26 o 
   4   5   9       21.52       19.75      2.78 o 
  -5   6   9        4.30        3.09      3.19 o 
  -4   6   9        0.00       -0.62      0.62 o 
  -3   6   9       13.76       13.27      0.93 o 
  -2   6   9        9.28        7.61      0.62 o 
  -1   6   9       25.75       30.75      1.13 o 
   0   6   9        2.37        3.19      0.41 o 
   1   6   9        1.28        1.44      0.41 o 
   2   6   9      107.15       98.79      2.47 o 
   3   6   9        1.67        2.26      0.82 o 
   4   6   9       21.79       16.46      2.16 o 
  -4   7   9        0.01        0.41      0.72 o 
  -3   7   9       24.49       27.05      1.54 o 
  -2   7   9       27.94       23.24      1.03 o 
  -1   7   9        4.03        5.76      0.51 o 
   0   7   9       35.89       37.03      1.23 o 
   1   7   9      115.55      112.69      2.26 o 
   2   7   9      850.79      859.07     16.02 o 
   3   7   9       11.80       13.68      1.44 o 
   4   7   9       12.09       10.08      1.95 o 
  -4   8   9       18.56       16.97      1.44 o 
  -3   8   9        2.38        2.06      0.51 o 
  -2   8   9       15.16       14.19      0.82 o 
  -1   8   9       12.38       13.47      0.72 o 
   0   8   9      288.20      313.24      5.26 o 
   1   8   9      909.23      844.06     13.86 o 
   2   8   9        0.00       -0.31      0.51 o 
   3   8   9        4.79        3.50      1.03 o 
   4   8   9        2.29        0.21      1.44 o 
  -4   9   9       34.85       43.09      2.37 o 
  -3   9   9        0.07       -0.51      0.51 o 
  -2   9   9       32.29       33.12      1.54 o 
  -1   9   9        3.09        3.80      0.51 o 
   0   9   9       19.30       21.49      0.93 o 
   1   9   9      517.07      556.18     10.21 o 
   2   9   9       53.13       50.40      1.95 o 
   3   9   9        2.61        1.95      0.93 o 
   4   9   9        0.39       -0.62      1.65 o 
  -4  10   9        0.35        1.23      0.62 o 
  -3  10   9        4.15        3.29      0.93 o 
  -2  10   9      131.25      150.25      4.01 o 
  -1  10   9       51.97       56.47      1.85 o 
   0  10   9      258.17      264.40      5.15 o 
   1  10   9      211.04      215.81      4.84 o 
   2  10   9       22.79       18.62      1.34 o 
   3  10   9        2.78        2.47      0.93 o 
  -4  11   9        3.65        4.94      1.03 o 
  -3  11   9        1.51        0.41      1.03 o 
  -2  11   9       67.78       73.24      2.67 o 
  -1  11   9       92.50       92.70      2.57 o 
   0  11   9       11.84       12.34      0.82 o 
   1  11   9       65.43       70.16      2.37 o 
   2  11   9       55.18       55.03      2.37 o 
   3  11   9        0.34        1.44      0.93 o 
  -3  12   9        0.34       -0.72      0.93 o 
  -2  12   9       16.15       16.56      1.34 o 
  -1  12   9      175.90      178.90      4.84 o 
   0  12   9      261.72      275.69      5.87 o 
   1  12   9       11.33       11.42      1.13 o 
   2  12   9       13.56       14.91      1.34 o 
   3  12   9        0.06       -0.82      0.93 o 
  -3  13   9       16.74       19.85      1.95 o 
  -2  13   9        3.12        3.39      0.82 o 
  -1  13   9       22.72       23.04      1.54 o 
   0  13   9       15.67       17.07      1.13 o 
   1  13   9       30.54       27.56      1.65 o 
   2  13   9        9.21        8.23      1.13 o 
  -2  14   9       47.02       50.71      3.60 o 
  -1  14   9        5.83        8.33      0.93 o 
   0  14   9        3.35        4.83      0.72 o 
   1  14   9        0.94        0.51      0.62 o 
   2  14   9       14.24       16.15      1.65 o 
  -2  15   9        3.65        3.80      1.23 o 
  -1  15   9       10.48        9.77      1.23 o 
   0  15   9        0.62        2.78      0.72 o 
   1  15   9        6.50        6.79      0.93 o 
  -1  16   9        0.89        0.82      1.03 o 
   0  16   9        1.69        2.47      0.72 o 
   1  16   9       28.51       22.93      4.32 o 
  -5   0  10        0.03       -1.03      2.26 o 
  -4   0  10        6.99        6.79      1.85 o 
  -3   0  10       16.37       15.43      1.65 o 
  -2   0  10      511.33      495.60     12.08 o 
  -1   0  10        7.51        3.19      0.72 o 
   0   0  10      866.96      829.12     21.86 o 
   1   0  10      182.70      184.86      5.87 o 
   2   0  10      163.34      170.48      5.35 o 
   3   0  10        7.43       10.70      1.44 o 
   4   0  10      126.89      150.64      8.23 o 
  -5   1  10        1.52        0.62      1.44 o 
  -4   1  10        0.21        0.82      0.93 o 
  -3   1  10       93.97       88.59      2.37 o 
  -2   1  10       16.55       16.76      0.82 o 
  -1   1  10        1.37        0.72      0.31 o 
   0   1  10      219.61      233.26      4.22 o 
   1   1  10       40.83       50.71      1.54 o 
   2   1  10      112.56      127.10      3.19 o 
   3   1  10        0.04        1.54      0.72 o 
   4   1  10       38.59       50.19      3.29 o 
  -5   2  10       11.94       13.99      2.06 o 
  -4   2  10        1.84        1.85      1.03 o 
  -3   2  10        4.53        3.80      0.72 o 
  -2   2  10        5.52        4.63      0.51 o 
  -1   2  10       17.13       16.25      0.93 o 
   0   2  10       42.98       36.62      1.13 o 
   1   2  10      241.52      274.37      5.36 o 
   2   2  10       80.48       82.72      2.37 o 
   3   2  10       27.46       29.52      1.75 o 
   4   2  10      160.30      183.09      6.59 o 
  -5   3  10        0.13       -0.62      1.23 o 
  -4   3  10       13.06       14.19      1.54 o 
  -3   3  10        1.83        2.67      0.62 o 
  -2   3  10      286.78      302.13      5.98 o 
  -1   3  10       89.31       77.18      1.65 o 
   0   3  10      171.37      169.92      3.19 o 
   1   3  10       35.48       34.25      1.23 o 
   2   3  10        6.18        6.99      0.82 o 
   3   3  10       99.67      105.57      3.50 o 
   4   3  10       11.27       12.96      2.16 o 
  -5   4  10        0.39       -0.10      1.34 o 
  -4   4  10        3.06        3.80      1.13 o 
  -3   4  10        0.61        1.23      0.62 o 
  -2   4  10      135.34      119.50      2.88 o 
  -1   4  10      167.07      170.00      3.29 o 
   0   4  10      131.79      152.77      3.09 o 
   1   4  10       54.46       50.10      1.54 o 
   2   4  10        2.68        1.75      0.51 o 
   3   4  10       27.12       27.15      1.85 o 
   4   4  10        0.96        1.13      1.75 o 
  -4   5  10       33.80       35.59      1.85 o 
  -3   5  10        6.02        5.86      0.72 o 
  -2   5  10        4.12        5.55      0.51 o 
  -1   5  10       31.68       34.97      1.34 o 
   0   5  10      305.57      318.60      5.67 o 
   1   5  10      257.73      260.75      4.84 o 
   2   5  10       54.42       49.27      1.75 o 
   3   5  10       27.33       31.37      2.16 o 
   4   5  10        1.37        1.03      1.65 o 
  -4   6  10        1.52        1.03      0.72 o 
  -3   6  10       16.15       17.07      1.13 o 
  -2   6  10       29.18       28.39      1.13 o 
  -1   6  10       17.51       13.37      0.72 o 
   0   6  10       58.74       61.93      1.54 o 
   1   6  10       57.05       62.34      1.65 o 
   2   6  10       11.40       13.47      1.13 o 
   3   6  10        2.90        2.88      0.93 o 
   4   6  10        0.72        0.10      1.65 o 
  -4   7  10        9.12       10.70      1.23 o 
  -3   7  10       29.50       31.68      1.65 o 
  -2   7  10       30.83       31.37      1.34 o 
  -1   7  10        0.45        0.10      0.41 o 
   0   7  10       57.61       48.76      1.54 o 
   1   7  10      196.41      202.12      4.12 o 
   2   7  10      681.30      664.53     15.69 o 
   3   7  10        3.66        3.50      1.13 o 
   4   7  10       24.96       26.23      2.67 o 
  -4   8  10        0.16        1.03      0.72 o 
  -3   8  10       25.27       23.96      1.44 o 
  -2   8  10        6.46        5.24      0.62 o 
  -1   8  10      260.35      263.60      5.46 o 
   0   8  10       21.81       18.92      0.93 o 
   1   8  10       21.55       20.06      1.13 o 
   2   8  10        0.78        1.34      0.62 o 
   3   8  10        3.29        4.32      1.23 o 
   4   8  10       37.64       33.74      3.50 o 
  -4   9  10        4.25        3.39      0.93 o 
  -3   9  10        2.24        3.39      0.93 o 
  -2   9  10       33.92       30.96      1.34 o 
  -1   9  10       41.39       45.67      1.54 o 
   0   9  10      174.44      173.57      4.01 o 
   1   9  10       83.09       87.76      2.47 o 
   2   9  10        0.01       -0.62      0.62 o 
   3   9  10        1.61        1.13      0.93 o 
  -4  10  10        4.36        5.96      1.03 o 
  -3  10  10        8.48        8.64      1.13 o 
  -2  10  10       49.69       52.87      2.16 o 
  -1  10  10        9.69        7.82      0.72 o 
   0  10  10      104.46       99.71      2.68 o 
   1  10  10        5.42        7.20      0.82 o 
   2  10  10        0.92        0.31      0.72 o 
   3  10  10        0.76        1.13      1.03 o 
  -3  11  10       16.61       19.64      1.65 o 
  -2  11  10       15.68       18.20      1.85 o 
  -1  11  10       15.86       15.84      0.93 o 
   0  11  10        7.80        8.23      0.82 o 
   1  11  10       33.03       33.12      1.65 o 
   2  11  10        9.02        9.46      1.23 o 
   3  11  10        6.42        6.07      1.34 o 
  -3  12  10        3.27        7.30      1.44 o 
  -2  12  10        0.01       -0.82      0.82 o 
  -1  12  10       24.98       25.30      1.23 o 
   0  12  10       47.00       41.35      1.75 o 
   1  12  10       11.19        9.36      1.13 o 
   2  12  10       15.42       13.58      1.44 o 
   3  12  10        2.36        1.54      1.75 o 
  -3  13  10       18.62       23.86      2.57 o 
  -2  13  10       41.33       45.36      2.98 o 
  -1  13  10        0.88        1.85      0.62 o 
   0  13  10        5.83        5.35      0.82 o 
   1  13  10        2.50        0.82      0.72 o 
   2  13  10        3.29        4.94      1.13 o 
  -2  14  10        0.53        1.44      1.03 o 
  -1  14  10        5.26        5.66      0.93 o 
   0  14  10       16.11       17.89      1.34 o 
   1  14  10        1.26        1.23      0.72 o 
   2  14  10        3.04        5.86      1.54 o 
  -1  15  10        2.35        2.88      0.93 o 
   0  15  10        0.07       -0.10      0.62 o 
   1  15  10        2.33        2.16      0.82 o 
   0  16  10        0.22        3.39      1.95 o 
  -5   1  11        0.00       -0.10      1.54 o 
  -4   1  11        8.67        8.64      1.44 o 
  -3   1  11      205.38      202.22      5.66 o 
  -2   1  11       44.40       44.85      1.54 o 
  -1   1  11       31.02       26.74      1.13 o 
   0   1  11        0.00        0.21      0.41 o 
   1   1  11      139.73      141.75      3.09 o 
   2   1  11       10.40        9.56      0.93 o 
   3   1  11       68.49       71.60      2.98 o 
   4   1  11        0.00        1.03      1.34 o 
  -5   2  11        1.61        4.52      1.95 o 
  -4   2  11        0.42        1.23      1.13 o 
  -3   2  11       37.87       39.50      1.85 o 
  -2   2  11      285.00      278.61      5.46 o 
  -1   2  11       20.46       18.20      0.93 o 
   0   2  11        0.36       -0.31      0.41 o 
   1   2  11      183.92      194.41      3.91 o 
   2   2  11       34.83       33.74      1.65 o 
   3   2  11      105.30      106.50      3.60 o 
   4   2  11       35.91       41.55      3.39 o 
  -5   3  11       15.65       20.16      3.19 o 
  -4   3  11        0.43        0.41      0.93 o 
  -3   3  11      152.02      136.69      3.60 o 
  -2   3  11       67.42       59.16      1.75 o 
  -1   3  11       19.88       18.62      0.93 o 
   0   3  11       60.69       66.87      1.65 o 
   1   3  11      121.97      115.89      2.78 o 
   2   3  11       33.74       31.27      1.54 o 
   3   3  11      128.49      141.19      4.32 o 
   4   3  11       16.26       19.13      2.57 o 
  -4   4  11       37.53       39.08      2.47 o 
  -3   4  11      260.16      257.27      6.59 o 
  -2   4  11        1.42        1.65      0.51 o 
  -1   4  11        5.09        4.83      0.51 o 
   0   4  11        1.19        0.31      0.31 o 
   1   4  11        0.49        0.82      0.41 o 
   2   4  11      182.02      168.12      4.02 o 
   3   4  11       33.81       36.82      2.37 o 
   4   4  11       17.52       16.35      2.67 o 
  -4   5  11        2.87        3.70      1.13 o 
  -3   5  11       94.87       96.00      2.88 o 
  -2   5  11       39.81       35.59      1.34 o 
  -1   5  11        0.00       -0.10      0.31 o 
   0   5  11        1.11        0.41      0.41 o 
   1   5  11        0.29        0.21      0.41 o 
   2   5  11      611.29      615.47     13.83 o 
   3   5  11       92.13       99.90      3.81 o 
   4   5  11        1.43        1.65      1.85 o 
  -4   6  11        0.18       -0.41      0.93 o 
  -3   6  11       21.34       22.42      1.44 o 
  -2   6  11       14.44       11.72      0.82 o 
  -1   6  11       83.95       86.94      2.16 o 
   0   6  11       10.20       11.11      0.72 o 
   1   6  11       88.49       78.82      2.37 o 
   2   6  11        6.30        7.51      1.03 o 
   3   6  11       60.19       60.49      3.09 o 
   4   6  11       12.66       13.78      2.57 o 
  -4   7  11       78.68       92.17      3.81 o 
  -3   7  11        4.21        4.42      0.82 o 
  -2   7  11       20.06       17.38      1.13 o 
  -1   7  11        0.33        0.21      0.41 o 
   0   7  11       20.83       20.26      1.03 o 
   1   7  11      170.91      161.31      3.81 o 
   2   7  11        0.07       -0.31      0.72 o 
   3   7  11       38.92       35.59      2.57 o 
  -4   8  11       16.97       17.17      1.65 o 
  -3   8  11       12.55       12.24      1.13 o 
  -2   8  11       23.24       23.45      1.44 o 
  -1   8  11       10.71       11.31      0.82 o 
   0   8  11        0.54        0.62      0.41 o 
   1   8  11       11.92       10.80      1.03 o 
   2   8  11      100.62       99.60      3.29 o 
   3   8  11        4.93        3.39      1.13 o 
  -4   9  11       26.66       35.89      2.37 o 
  -3   9  11        0.03        0.62      0.62 o 
  -2   9  11       36.36       38.78      1.85 o 
  -1   9  11        4.46        4.73      0.72 o 
   0   9  11        0.72        0.93      0.51 o 
   1   9  11       27.65       27.15      1.44 o 
   2   9  11       44.24       38.78      2.16 o 
   3   9  11        0.10       -0.72      1.03 o 
  -3  10  11       12.08       12.65      1.34 o 
  -2  10  11       88.52       98.36      3.09 o 
  -1  10  11        9.79        8.95      0.93 o 
   0  10  11        0.15       -0.41      0.51 o 
   1  10  11      174.57      177.87      4.84 o 
   2  10  11        0.45       -0.10      0.82 o 
   3  10  11        5.21        5.66      1.44 o 
  -3  11  11        4.10        6.07      1.13 o 
  -2  11  11       15.90       19.95      1.44 o 
  -1  11  11        7.50        5.14      0.72 o 
   0  11  11       49.22       46.60      2.06 o 
   1  11  11        1.12        1.34      0.72 o 
   2  11  11        0.63        0.00      0.82 o 
   3  11  11        3.07        4.32      1.54 o 
  -3  12  11        4.21        4.11      1.03 o 
  -2  12  11        1.04        1.03      1.03 o 
  -1  12  11       22.04       23.04      1.44 o 
   0  12  11        4.85        3.91      0.82 o 
   1  12  11       13.61       13.78      1.23 o 
   2  12  11        0.22       -0.72      0.72 o 
  -2  13  11        0.03        0.21      1.13 o 
  -1  13  11        0.08       -0.21      0.51 o 
   0  13  11       14.68       14.19      1.23 o 
   1  13  11        5.82        6.17      1.03 o 
   2  13  11        3.01        5.45      1.23 o 
  -2  14  11        9.29        6.89      1.44 o 
  -1  14  11        7.30        8.02      1.03 o 
   0  14  11        5.13        3.80      0.93 o 
   1  14  11        6.22        5.14      1.03 o 
  -1  15  11        6.18        4.01      0.93 o 
   0  15  11        1.63        2.47      0.82 o 
  -4   0  12        3.85        3.70      1.85 o 
  -3   0  12      149.20      160.46      7.93 o 
  -2   0  12        4.41        3.80      0.93 o 
  -1   0  12        6.95        3.39      0.93 o 
   0   0  12       70.65       84.78      3.70 o 
   1   0  12       77.23       86.73      3.81 o 
   2   0  12        0.06        0.31      0.93 o 
   3   0  12        5.57        1.85      1.65 o 
   4   0  12      178.60      191.02      9.78 o 
  -4   1  12      101.14      102.89      4.73 o 
  -3   1  12        0.07        0.31      0.72 o 
  -2   1  12        6.96        8.23      0.72 o 
  -1   1  12      219.21      209.39      4.74 o 
   0   1  12       18.48       20.47      1.23 o 
   1   1  12       30.44       30.86      1.54 o 
   2   1  12        0.06       -0.21      0.62 o 
   3   1  12        4.78        3.70      1.34 o 
   4   1  12        0.02        1.65      1.44 o 
  -4   2  12       38.40       39.08      3.09 o 
  -3   2  12       50.45       48.24      2.88 o 
  -2   2  12      141.49      136.28      3.29 o 
  -1   2  12      142.86      148.64      3.40 o 
   0   2  12      114.82      127.41      2.78 o 
   1   2  12       10.49        8.12      0.82 o 
   2   2  12        0.68       -0.31      0.62 o 
   3   2  12       31.49       26.12      2.06 o 
   4   2  12       39.30       46.90      3.70 o 
  -4   3  12        0.70        0.82      1.13 o 
  -3   3  12        1.27        1.23      0.72 o 
  -2   3  12        6.84        7.82      0.93 o 
  -1   3  12        5.58        4.63      0.62 o 
   0   3  12       18.85       17.18      0.93 o 
   1   3  12       20.06       22.52      1.23 o 
   2   3  12        7.23        9.05      1.13 o 
   3   3  12        0.99        0.31      1.03 o 
   4   3  12        1.07        2.47      1.54 o 
  -4   4  12        3.91        2.98      1.23 o 
  -3   4  12       98.88      110.61      3.60 o 
  -2   4  12        6.70        9.05      0.93 o 
  -1   4  12      124.02      130.30      2.68 o 
   0   4  12        6.50        4.32      0.51 o 
   1   4  12      259.57      259.99      5.25 o 
   2   4  12        0.00        0.93      0.93 o 
   3   4  12        0.52        0.41      1.13 o 
   4   4  12       11.28       11.93      2.57 o 
  -4   5  12        2.78        3.39      1.23 o 
  -3   5  12        1.35        1.34      0.62 o 
  -2   5  12        5.38        6.17      0.72 o 
  -1   5  12       58.31       57.61      1.85 o 
   0   5  12       27.92       21.70      1.03 o 
   1   5  12      118.24      118.45      2.88 o 
   2   5  12       49.76       46.60      2.47 o 
   3   5  12       43.18       50.91      3.19 o 
   4   5  12        0.06       -0.31      1.75 o 
  -4   6  12       56.50       60.59      3.70 o 
  -3   6  12       44.91       55.95      2.47 o 
  -2   6  12       64.91       58.74      2.06 o 
  -1   6  12       40.14       44.13      1.44 o 
   0   6  12       19.10       19.44      1.03 o 
   1   6  12       65.78       62.75      2.06 o 
   2   6  12      146.81      161.99      5.45 o 
   3   6  12        9.89       11.00      1.65 o 
  -4   7  12       37.38       36.31      2.98 o 
  -3   7  12        2.28        2.16      0.72 o 
  -2   7  12        0.05       -0.31      0.41 o 
  -1   7  12       68.81       56.58      2.06 o 
   0   7  12       34.23       33.22      1.44 o 
   1   7  12        4.61        3.80      0.72 o 
   2   7  12        3.43        2.16      0.93 o 
   3   7  12        3.48        5.35      1.34 o 
  -4   8  12       23.35       20.05      1.75 o 
  -3   8  12        6.71        5.86      1.03 o 
  -2   8  12        7.11        5.55      0.93 o 
  -1   8  12      110.86      105.58      3.09 o 
   0   8  12        2.64        2.78      0.62 o 
   1   8  12       21.84       21.39      1.34 o 
   2   8  12       37.97       36.00      2.26 o 
   3   8  12       17.96       20.77      2.16 o 
  -4   9  12        5.87        5.86      1.44 o 
  -3   9  12       16.10       15.63      1.34 o 
  -2   9  12       32.04       30.34      1.75 o 
  -1   9  12       77.83       71.09      2.47 o 
   0   9  12      109.77      108.45      3.19 o 
   1   9  12       16.82       18.00      1.44 o 
   2   9  12        2.28        1.54      1.13 o 
   3   9  12        1.84        4.52      1.54 o 
  -3  10  12       19.83       17.17      1.34 o 
  -2  10  12       80.61       81.99      3.29 o 
  -1  10  12      106.39      107.01      3.19 o 
   0  10  12       18.57       19.75      1.65 o 
   1  10  12       59.05       56.16      2.67 o 
   2  10  12        0.82       -0.82      0.93 o 
   3  10  12        0.95        0.72      1.23 o 
  -3  11  12        1.06        1.85      0.93 o 
  -2  11  12        3.28        3.70      0.93 o 
  -1  11  12        0.20       -0.41      0.62 o 
   0  11  12        6.89        6.79      1.03 o 
   1  11  12       17.23       16.04      1.44 o 
   2  11  12        1.66        0.21      1.03 o 
  -3  12  12       59.73       73.44      4.94 o 
  -2  12  12       17.18       19.03      1.65 o 
  -1  12  12       27.22       28.59      1.65 o 
   0  12  12        0.13        0.41      0.72 o 
   1  12  12        7.95        7.20      1.13 o 
   2  12  12        0.11       -0.93      0.93 o 
  -2  13  12        1.30        0.51      0.93 o 
  -1  13  12        0.70        0.72      0.72 o 
   0  13  12       12.64       14.50      1.44 o 
   1  13  12        0.20       -0.31      0.72 o 
  -1  14  12        0.58        0.41      0.82 o 
   0  14  12        2.82        3.70      0.93 o 
   1  14  12        2.32        1.95      1.03 o 
  -4   1  13        5.29        7.10      1.75 o 
  -3   1  13      109.99       97.85      3.81 o 
  -2   1  13      139.27      140.90      4.12 o 
  -1   1  13       16.20       16.97      1.23 o 
   0   1  13       32.67       35.90      1.85 o 
   1   1  13        6.95        5.04      0.93 o 
   2   1  13        3.69        2.47      0.82 o 
   3   1  13       21.32       18.61      2.06 o 
   4   1  13        1.70        0.31      1.75 o 
  -4   2  13        2.36        4.01      1.44 o 
  -3   2  13      480.70      469.97     11.75 o 
  -2   2  13      218.04      222.11      5.66 o 
  -1   2  13        0.03       -0.51      0.51 o 
   0   2  13        5.68        4.73      0.82 o 
   1   2  13      185.69      164.01      4.43 o 
   2   2  13        2.89        1.75      0.82 o 
   3   2  13        0.01        0.82      1.34 o 
   4   2  13        4.11        4.73      1.85 o 
  -4   3  13       33.04       28.28      2.78 o 
  -3   3  13       14.32       11.72      1.44 o 
  -2   3  13      441.48      433.79      9.49 o 
  -1   3  13       22.88       17.90      1.13 o 
   0   3  13      239.38      233.29      4.53 o 
   1   3  13       34.55       33.12      1.75 o 
   2   3  13        3.23        1.95      1.13 o 
   3   3  13       28.01       24.89      2.26 o 
  -4   4  13      145.70      157.86      7.10 o 
  -3   4  13      231.03      235.17      7.52 o 
  -2   4  13      588.05      557.78     11.76 o 
  -1   4  13       41.77       44.74      1.85 o 
   0   4  13       53.61       51.43      1.85 o 
   1   4  13       12.36       14.50      1.13 o 
   2   4  13       58.23       59.56      3.60 o 
   3   4  13        2.78        1.85      1.23 o 
  -4   5  13        6.09        3.91      1.13 o 
  -3   5  13        1.46        2.88      1.03 o 
  -2   5  13       33.62       24.17      1.44 o 
  -1   5  13      126.54      122.98      3.29 o 
   0   5  13       37.43       33.33      1.44 o 
   1   5  13       16.70       20.57      1.54 o 
   2   5  13       57.36       59.15      3.29 o 
   3   5  13        8.74       10.49      1.65 o 
  -4   6  13       46.21       46.18      3.39 o 
  -3   6  13      268.64      270.32      7.21 o 
  -2   6  13       89.59       75.62      2.47 o 
  -1   6  13        9.30       12.03      0.93 o 
   0   6  13       13.90       13.47      1.03 o 
   1   6  13        4.36        5.24      0.93 o 
   2   6  13        0.02        1.44      1.03 o 
   3   6  13        0.39        0.62      1.44 o 
  -4   7  13       18.20       19.64      2.16 o 
  -3   7  13        2.42        2.78      0.82 o 
  -2   7  13       44.31       37.13      1.85 o 
  -1   7  13        1.08        0.10      0.72 o 
   0   7  13        2.26        0.31      0.62 o 
   1   7  13      122.06      121.22      3.70 o 
   2   7  13       13.87       10.80      1.44 o 
   3   7  13        0.47       -1.13      1.13 o 
  -4   8  13        9.55        9.36      2.57 o 
  -3   8  13       80.20       80.45      3.09 o 
  -2   8  13        9.08        6.07      0.82 o 
  -1   8  13        0.01        0.21      0.72 o 
   0   8  13      142.04      135.64      4.22 o 
   1   8  13       64.26       65.12      2.67 o 
   2   8  13        0.72        1.34      1.03 o 
   3   8  13        0.47       -1.23      1.23 o 
  -3   9  13        2.03        3.09      0.82 o 
  -2   9  13        0.04        0.62      0.72 o 
  -1   9  13        0.14        0.41      0.72 o 
   0   9  13        7.77        8.74      1.13 o 
   1   9  13       40.16       42.17      2.26 o 
   2   9  13        4.24        4.01      1.34 o 
   3   9  13       20.73       27.36      3.60 o 
  -3  10  13       12.37       15.01      1.34 o 
  -2  10  13        1.64        1.03      0.93 o 
  -1  10  13       17.36       18.10      1.44 o 
   0  10  13        0.01       -0.72      0.72 o 
   1  10  13       79.21       77.77      3.39 o 
   2  10  13        0.69        0.10      1.03 o 
  -3  11  13        1.35        2.37      0.82 o 
  -2  11  13       74.82       75.51      3.29 o 
  -1  11  13        0.69       -0.21      0.82 o 
   0  11  13      133.59      135.73      4.84 o 
   1  11  13        1.73        2.98      1.13 o 
   2  11  13        0.33       -0.21      1.13 o 
  -2  12  13       20.93       21.39      1.85 o 
  -1  12  13        3.09        1.75      1.03 o 
   0  12  13        9.68        9.46      1.34 o 
   1  12  13       15.48       14.29      1.75 o 
  -2  13  13        0.11       -0.62      1.03 o 
  -1  13  13        0.52       -0.72      1.03 o 
   0  13  13       17.26       18.41      1.65 o 
   1  13  13       11.96       10.90      1.54 o 
  -1  14  13       27.75       18.10      3.81 o 
   0  14  13        4.13        3.19      1.34 o 
  -4   0  14       16.82        9.77      3.09 o 
  -3   0  14       20.93       22.42      3.09 o 
  -2   0  14      472.97      450.55     18.56 o 
  -1   0  14      346.35      330.20     10.82 o 
   0   0  14      455.66      447.39     15.37 o 
   1   0  14        9.77        7.40      1.65 o 
   2   0  14        0.16       -0.72      1.03 o 
   3   0  14        1.47        6.17      2.37 o 
  -4   1  14        1.09        2.06      1.54 o 
  -3   1  14        0.49        0.41      1.13 o 
  -2   1  14      554.91      564.77     13.93 o 
  -1   1  14     2790.98     2732.21     53.68 o 
   0   1  14      467.69      426.59      9.90 o 
   1   1  14       50.61       50.20      2.78 o 
   2   1  14       17.58       19.85      1.65 o 
   3   1  14        0.42       -0.31      1.44 o 
  -4   2  14        0.05       -1.23      1.23 o 
  -3   2  14       86.19       91.05      4.12 o 
  -2   2  14      433.25      422.59     10.00 o 
  -1   2  14        0.47        1.95      0.93 o 
   0   2  14      109.69      106.40      3.29 o 
   1   2  14        7.08        7.61      1.13 o 
   2   2  14        3.08        1.65      1.13 o 
   3   2  14        3.51        0.82      1.44 o 
  -4   3  14        0.73        0.41      1.44 o 
  -3   3  14       14.85       12.96      1.75 o 
  -2   3  14       66.21       73.35      3.19 o 
  -1   3  14      372.06      335.80      8.14 o 
   0   3  14     1021.78     1013.46     20.70 o 
   1   3  14        0.81        0.31      0.82 o 
   2   3  14       12.71       11.62      1.75 o 
   3   3  14        1.32       -0.10      1.44 o 
  -4   4  14        2.98        2.47      1.54 o 
  -3   4  14       21.84       33.01      2.57 o 
  -2   4  14       73.60       71.19      3.09 o 
  -1   4  14      142.23      133.39      3.50 o 
   0   4  14        0.81        0.93      0.72 o 
   1   4  14      248.21      257.56      7.41 o 
   2   4  14        1.74        0.93      1.23 o 
   3   4  14        5.40        7.61      1.65 o 
  -4   5  14       18.08       18.72      2.88 o 
  -3   5  14       10.87       11.00      1.54 o 
  -2   5  14        1.58       -0.51      0.62 o 
  -1   5  14        2.54        3.09      0.72 o 
   0   5  14       22.92       31.68      1.75 o 
   1   5  14      134.12      145.11      5.25 o 
   2   5  14       13.04       14.19      1.85 o 
   3   5  14        7.68        8.95      1.75 o 
  -4   6  14        2.86        0.62      1.65 o 
  -3   6  14       34.25       39.49      3.09 o 
  -2   6  14        6.46        6.89      0.93 o 
  -1   6  14        5.43        5.45      0.82 o 
   0   6  14        1.96        2.26      0.93 o 
   1   6  14        6.20        5.24      1.34 o 
   2   6  14      123.03      134.28      5.56 o 
   3   6  14        0.13        0.21      1.44 o 
  -3   7  14       41.09       39.60      2.47 o 
  -2   7  14        5.25        4.42      0.82 o 
  -1   7  14      124.94      112.99      3.40 o 
   0   7  14       38.44       34.46      2.37 o 
   1   7  14        3.64        5.45      1.34 o 
   2   7  14        6.08        7.20      1.54 o 
   3   7  14        0.81        0.51      1.54 o 
  -3   8  14       18.16       22.21      1.85 o 
  -2   8  14       42.26       38.78      1.95 o 
  -1   8  14        6.93       10.18      1.23 o 
   0   8  14       92.45       95.37      3.81 o 
   1   8  14       57.31       66.35      3.81 o 
   2   8  14       56.00       58.01      4.32 o 
  -3   9  14        4.01        4.11      1.13 o 
  -2   9  14      138.46      127.60      4.12 o 
  -1   9  14      224.18      205.50      5.87 o 
   0   9  14       10.81       15.94      1.65 o 
   1   9  14       25.71       22.73      2.26 o 
   2   9  14        0.18        0.10      1.44 o 
  -3  10  14       45.98       44.84      2.47 o 
  -2  10  14        0.05        0.10      0.93 o 
  -1  10  14        0.12        0.62      0.93 o 
   0  10  14       13.53       10.08      1.44 o 
   1  10  14        4.03        2.98      1.13 o 
   2  10  14        8.86        9.98      2.16 o 
  -2  11  14       17.80       13.78      1.54 o 
  -1  11  14       27.04       22.73      1.95 o 
   0  11  14       16.43       16.25      1.75 o 
   1  11  14        2.81        1.65      1.13 o 
  -2  12  14       11.25        9.67      1.54 o 
  -1  12  14        0.13        1.54      1.13 o 
   0  12  14        0.24       -0.51      0.93 o 
   1  12  14       17.86       15.43      1.95 o 
  -1  13  14        3.54        4.94      1.34 o 
   0  13  14       11.14       11.11      1.75 o 
  -4   1  15       13.57       11.93      2.37 o 
  -3   1  15       46.94       41.25      3.19 o 
  -2   1  15       34.02       40.52      2.88 o 
  -1   1  15       81.04       83.64      3.50 o 
   0   1  15       87.07       90.33      3.60 o 
   1   1  15        0.26        0.10      0.93 o 
   2   1  15        6.69        6.27      1.44 o 
   3   1  15        0.40        0.82      1.54 o 
  -4   2  15       65.34       64.29      4.63 o 
  -3   2  15       11.29        9.56      1.85 o 
  -2   2  15       82.26       88.37      3.91 o 
  -1   2  15       33.75       28.08      1.95 o 
   0   2  15      341.92      353.44      9.58 o 
   1   2  15      104.36       92.40      3.70 o 
   2   2  15       86.21       82.00      3.91 o 
   3   2  15        0.15        0.72      1.54 o 
  -4   3  15       48.62       47.42      3.60 o 
  -3   3  15        6.27        6.27      1.75 o 
  -2   3  15        0.43       -0.82      0.82 o 
  -1   3  15      125.11      126.58      3.91 o 
   0   3  15      406.99      393.76     10.62 o 
   1   3  15        1.07        2.98      1.13 o 
   2   3  15        5.89        4.01      1.34 o 
   3   3  15       22.37       28.38      2.98 o 
  -4   4  15        1.14        3.19      1.65 o 
  -3   4  15      124.35      110.10      4.73 o 
  -2   4  15        4.94        5.45      1.13 o 
  -1   4  15        6.22        5.35      0.93 o 
   0   4  15      505.16      514.12     12.69 o 
   1   4  15      969.26      944.65     25.64 o 
   2   4  15        0.24       -0.72      1.23 o 
   3   4  15        0.37        0.41      1.54 o 
  -4   5  15        7.19       12.24      5.66 o 
  -3   5  15        7.12        7.20      1.44 o 
  -2   5  15       30.44       27.77      1.85 o 
  -1   5  15       60.83       53.29      2.37 o 
   0   5  15      480.15      414.41     10.83 o 
   1   5  15      100.76      100.73      4.42 o 
   2   5  15       16.22       13.47      1.95 o 
   3   5  15       12.93       14.50      2.06 o 
  -3   6  15       13.59       10.08      1.75 o 
  -2   6  15        4.41        2.57      0.93 o 
  -1   6  15        5.91        6.79      1.13 o 
   0   6  15       79.47       71.40      3.29 o 
   1   6  15      492.79      502.12     14.43 o 
   2   6  15       90.67       84.98      4.01 o 
   3   6  15        2.34        3.80      4.11 o 
  -3   7  15       30.18       25.61      2.37 o 
  -2   7  15        0.00       -0.62      0.62 o 
  -1   7  15       52.96       41.35      2.67 o 
   0   7  15      197.89      172.53      5.76 o 
   1   7  15        0.20        0.82      1.34 o 
   2   7  15        6.27        7.82      1.65 o 
  -3   8  15       23.84       27.87      2.47 o 
  -2   8  15       27.25       28.90      1.95 o 
  -1   8  15        0.01       -0.31      0.72 o 
   0   8  15       46.54       40.53      2.67 o 
   1   8  15        0.20       -1.13      1.13 o 
   2   8  15      150.16      178.65      7.92 o 
  -3   9  15        9.28        9.46      1.75 o 
  -2   9  15        0.02        0.93      0.82 o 
  -1   9  15       41.02       39.60      2.26 o 
   0   9  15        9.61       12.34      1.65 o 
   1   9  15       68.66       67.07      4.42 o 
   2   9  15        0.75       -0.21      1.54 o 
  -2  10  15       43.16       47.42      2.47 o 
  -1  10  15       23.70       24.68      2.06 o 
   0  10  15       66.32       76.94      3.60 o 
   1  10  15       28.29       26.95      2.88 o 
  -2  11  15        0.23        0.31      0.82 o 
  -1  11  15       12.61       10.80      1.65 o 
   0  11  15       15.30       14.40      1.85 o 
   1  11  15       11.01       10.49      2.06 o 
  -1  12  15        6.16        7.51      1.54 o 
   0  12  15       11.98        8.43      1.65 o 
  -4   0  16        8.20       11.11      3.39 o 
  -3   0  16       13.96       15.01      2.88 o 
  -2   0  16       33.35       29.72      3.60 o 
  -1   0  16       58.04       70.88      5.55 o 
   0   0  16        0.25       -0.93      1.34 o 
   1   0  16      140.04      136.46      7.31 o 
   2   0  16      241.21      241.13     14.62 o 
   3   0  16       31.93       35.79      5.45 o 
  -4   1  16        9.04        3.50      2.98 o 
  -3   1  16       47.78       41.14      3.09 o 
  -2   1  16       74.59       72.63      3.91 o 
  -1   1  16       79.92       90.33      4.12 o 
   0   1  16       23.95       19.23      1.95 o 
   1   1  16       16.44       17.89      2.06 o 
   2   1  16      120.81      133.66      5.35 o 
   3   1  16       50.72       55.65      4.73 o 
  -3   2  16       20.12       20.05      2.47 o 
  -2   2  16       56.65       54.42      3.39 o 
  -1   2  16        5.39        5.76      1.34 o 
   0   2  16        5.72        6.58      1.44 o 
   1   2  16      124.41      108.87      4.12 o 
   2   2  16      113.10      111.95      4.63 o 
   3   2  16        0.81        2.06      1.75 o 
  -3   3  16       12.52       13.06      2.16 o 
  -2   3  16       11.39       10.39      1.65 o 
  -1   3  16       44.29       46.90      2.78 o 
   0   3  16      110.91      104.23      4.01 o 
   1   3  16       11.17       11.31      1.85 o 
   2   3  16       10.63        8.84      1.65 o 
   3   3  16       25.63       30.34      3.19 o 
  -3   4  16        0.28       -1.13      1.34 o 
  -2   4  16        1.70        2.67      1.34 o 
  -1   4  16      134.10      131.31      4.43 o 
   0   4  16      147.79      171.56      5.56 o 
   1   4  16       46.73       34.56      2.67 o 
   2   4  16        6.86        6.17      1.54 o 
  -3   5  16        2.94        0.72      1.75 o 
  -2   5  16        1.41       -0.51      0.82 o 
  -1   5  16       50.44       48.24      3.19 o 
   0   5  16        2.46        1.23      1.13 o 
   1   5  16       90.61       95.99      4.32 o 
   2   5  16       24.74       25.51      2.67 o 
  -3   6  16        0.45       -1.44      1.44 o 
  -2   6  16       50.83       51.22      2.98 o 
  -1   6  16       19.96       21.29      1.95 o 
   0   6  16       22.82       21.80      2.37 o 
   1   6  16      254.98      294.49      9.37 o 
   2   6  16        4.88        4.63      1.54 o 
  -3   7  16        2.66        3.80      1.44 o 
  -2   7  16       24.95       24.79      2.16 o 
  -1   7  16      116.43      106.08      4.32 o 
   0   7  16       18.46       16.15      2.16 o 
   1   7  16        8.34       11.21      1.85 o 
   2   7  16       35.20       35.07      3.81 o 
  -3   8  16        4.80        3.19      2.06 o 
  -2   8  16        0.04       -0.72      1.03 o 
  -1   8  16        0.08       -0.21      0.93 o 
   0   8  16       17.11       21.80      2.26 o 
   1   8  16       47.13       51.12      3.60 o 
   2   8  16       11.74        7.40      2.26 o 
  -2   9  16        4.56        3.09      1.23 o 
  -1   9  16        6.75        5.14      1.34 o 
   0   9  16       49.26       59.66      3.60 o 
   1   9  16        1.73       -0.62      1.44 o 
  -2  10  16        0.92        0.10      1.13 o 
  -1  10  16        0.94        1.23      1.13 o 
   0  10  16        0.00        1.03      1.34 o 
   1  10  16        9.67       14.81      2.37 o 
  -1  11  16       17.58       13.27      2.06 o 
   0  11  16        0.07       -0.31      1.23 o 
  -3   1  17        1.24        0.51      1.44 o 
  -2   1  17        4.80        1.23      1.23 o 
  -1   1  17        3.29        3.39      1.23 o 
   0   1  17       51.92       52.67      3.29 o 
   1   1  17        1.17        1.65      1.13 o 
   2   1  17       12.09       12.03      2.47 o 
  -3   2  17        5.92        3.19      1.75 o 
  -2   2  17       29.26       31.16      2.67 o 
  -1   2  17       20.88       20.77      2.16 o 
   0   2  17        1.50        2.47      1.23 o 
   1   2  17      112.67       97.23      5.25 o 
   2   2  17        0.97        0.00      1.34 o 
  -3   3  17        5.69        4.94      1.75 o 
  -2   3  17       11.69        9.98      1.85 o 
  -1   3  17        9.26        6.07      1.54 o 
   0   3  17       38.78       43.92      2.78 o 
   1   3  17        2.64        1.23      1.23 o 
   2   3  17       20.42       22.83      2.37 o 
  -3   4  17        0.88        1.44      1.44 o 
  -2   4  17       38.43       33.32      2.98 o 
  -1   4  17       28.85       21.50      2.57 o 
   0   4  17       70.38       62.85      3.70 o 
   1   4  17       18.28       18.51      2.16 o 
   2   4  17        1.31       -1.23      1.23 o 
  -3   5  17        3.22        2.57      1.85 o 
  -2   5  17       12.62       11.83      2.26 o 
  -1   5  17        0.16       -0.82      1.13 o 
   0   5  17        6.25        7.71      1.65 o 
   1   5  17        3.09        2.67      1.34 o 
   2   5  17        1.14        0.82      1.44 o 
  -3   6  17        7.45        8.54      2.47 o 
  -2   6  17        1.16       -0.82      1.54 o 
  -1   6  17        4.04        4.42      1.54 o 
   0   6  17       97.91      100.72      5.14 o 
   1   6  17       31.61       25.92      2.67 o 
   2   6  17        0.05       -0.10      1.44 o 
  -2   7  17       14.59       13.47      2.16 o 
  -1   7  17        6.25        4.73      1.54 o 
   0   7  17       16.84       12.14      2.06 o 
   1   7  17       12.83       10.59      1.95 o 
  -2   8  17        9.51        7.30      1.65 o 
  -1   8  17        5.79        6.07      1.65 o 
   0   8  17       21.31       27.05      2.78 o 
   1   8  17       26.37       27.87      2.88 o 
  -2   9  17        5.71        9.15      2.78 o 
  -1   9  17       27.54       25.61      2.67 o 
   0   9  17        0.88       -0.41      1.34 o 
   1   9  17       63.80       72.52      6.38 o 
  -1  10  17        0.58        1.44      1.54 o 
   0  10  17       18.11       22.52      3.29 o 
  -3   0  18       56.57       68.92      7.10 o 
  -2   0  18        9.36        6.99      2.26 o 
  -1   0  18       33.02       33.43      3.81 o 
   0   0  18        0.47       -1.34      1.34 o 
   1   0  18        2.01        2.16      1.75 o 
   2   0  18        4.22        6.17      2.88 o 
  -3   1  18       53.58       63.98      4.32 o 
  -2   1  18        2.21        1.95      1.34 o 
  -1   1  18      128.15      129.86      5.25 o 
   0   1  18        9.27        8.23      1.65 o 
   1   1  18        1.32       -0.51      1.34 o 
   2   1  18       16.86       10.59      2.47 o 
  -3   2  18       32.92       39.70      3.81 o 
  -2   2  18       84.41       90.94      4.94 o 
  -1   2  18       12.36       13.68      1.85 o 
   0   2  18       43.64       47.31      3.19 o 
   1   2  18        6.80        6.99      1.95 o 
   2   2  18        2.30        4.01      1.95 o 
  -3   3  18        9.26       13.16      2.16 o 
  -2   3  18        2.01       -0.93      1.34 o 
  -1   3  18       15.45       15.22      1.95 o 
   0   3  18      199.64      206.29      8.03 o 
   1   3  18        0.10        1.85      1.54 o 
   2   3  18        0.67        0.72      1.75 o 
  -2   4  18        4.88        7.61      2.16 o 
  -1   4  18        0.55        0.00      1.54 o 
   0   4  18        1.76        0.93      1.34 o 
   1   4  18       46.05       51.33      3.50 o 
  -2   5  18        2.49        4.22      2.47 o 
  -1   5  18       23.49       22.83      2.98 o 
   0   5  18       11.56       11.31      2.06 o 
   1   5  18       12.69       13.88      2.06 o 
  -2   6  18       22.91       23.35      3.19 o 
  -1   6  18        0.95        0.82      1.54 o 
   0   6  18       42.29       51.22      3.81 o 
   1   6  18        7.92        7.20      1.85 o 
  -2   7  18        0.10       -0.62      1.54 o 
  -1   7  18       43.19       47.93      4.22 o 
   0   7  18        5.88        8.12      1.95 o 
   1   7  18        0.02        0.31      1.44 o 
  -1   8  18        4.80        5.96      1.75 o 
   0   8  18        6.37        5.86      1.75 o 
  -2   1  19        2.45        0.31      1.44 o 
  -1   1  19        7.61        7.92      1.65 o 
   0   1  19        0.15       -1.23      1.23 o 
   1   1  19        0.77       -0.41      1.44 o 
  -2   2  19       66.35       70.98      4.63 o 
  -1   2  19        8.30        7.92      1.65 o 
   0   2  19        3.24        2.26      1.65 o 
   1   2  19        5.30        2.78      1.65 o 
  -2   3  19       21.96       21.49      3.09 o 
  -1   3  19       26.10       29.41      3.39 o 
   0   3  19        8.03       12.24      2.26 o 
   1   3  19        3.01        0.31      1.54 o 
  -2   4  19       30.43       37.75      3.91 o 
  -1   4  19       25.83       28.39      3.39 o 
   0   4  19        0.99        0.21      1.65 o 
   1   4  19       72.77       68.92      4.53 o 
  -2   5  19       11.77       11.93      2.88 o 
  -1   5  19        1.36        0.31      1.65 o 
   0   5  19       11.69       15.53      2.67 o 
   1   5  19        0.05       -0.82      1.75 o 
  -1   6  19        2.54        2.06      1.85 o 
   0   6  19        2.01        1.54      1.75 o 
  -1   0  20       28.78       35.07      4.32 o 
   0   0  20       70.04       96.18      6.99 o 
  -1   1  20      145.08      154.66      6.17 o 
   0   1  20        1.17        0.82      1.54 o 
  -1   2  20        1.66        3.91      2.06 o 
   0   2  20       38.29       57.29      4.32 o 
  -1   3  20        7.16        6.48      2.16 o 
   0   3  20       56.52       63.77      5.04 o 
  -1   4  20       34.67       46.69      4.83 o 
   0   4  20        5.54        7.61      3.39 o 
                                                 
